# Supplementary material for: Transcriptomic and Behavioral Studies of Small Yellow Croaker (Larimichthys polyactis) in Response to Noise Exposure
Source: Animals (Basel). 2022 Aug 13;12(16):2061. doi: 10.3390/ani12162061 (PMC9405241; doi:10.3390/ani12162061)
Supplement: Supplementary file 1 [file animals-12-02061-s001.zip]

Archive with 2 entries (2 files):
- animals-1792180-new-Supplement Table S1.xlsx
- animals-1792180-supplementary.mp4
