# Supplementary material for: Transcriptomic and Behavioral Studies of Small Yellow Croaker (Larimichthys polyactis) in Response to Noise Exposure
Source: Animals (Basel). 2022 Aug 13;12(16):2061. doi: 10.3390/ani12162061 (PMC9405241; doi:10.3390/ani12162061)
Supplement: Supplementary file 1 [file animals-12-02061-s001.zip › animals-1792180-new-Supplement Table S1.xlsx]

## Sheet: DEGs analysis
genes	logFC	logCPM	LR	PValue	FDR	Description
evm.TU.Scaffold22.48	-3.36381	5.46022	75.6227	3.43e-18	8.66e-14	peripheral myelin protein 22 (pmp22)
evm.TU.Scaffold1817.51	1.89813	5.2227	72.1278	2.02e-17	2.54e-13	sarcoplasmic/endoplasmic reticulum calcium ATPase 1 (LOC104926886)
evm.TU.scaffold353s1.56	-1.97651	4.75649	47.6108	5.2e-12	4.37e-08	low-density lipoprotein receptor (LOC104926679)
evm.TU.Scaffold165.214	-3.10054	11.0389	46.1134	1.12e-11	7.04e-08	serotransferrin (LOC104918274)
evm.TU.Scaffold3453.4	-1.69847	5.37249	44.8889	2.09e-11	1.05e-07	poly(rC)-binding protein 3 (LOC104930430)
evm.TU.Scaffold1603.91	-1.63694	6.08243	44.1536	3.04e-11	1.28e-07	dynein cytoplasmic 1 heavy chain 1 (dync1h1)
evm.TU.Scaffold47.195	4.53009	3.85656	42.3978	7.45e-11	2.68e-07	cytochrome b-c1 complex subunit 7 (LOC104924555)
evm.TU.Scaffold902.75	2.27376	3.61715	38.8387	4.6e-10	1.29e-06	parvalbumin beta 4 (LOC104918845)
evm.TU.scaffold1167s1.1	0.971104	10.2017	38.9992	4.24e-10	1.29e-06	NA
evm.TU.Scaffold123.16	-2.00549	7.20942	38.5132	5.44e-10	1.37e-06	lipocalin (LOC104922352)
evm.TU.Scaffold476.116	0.640757	11.6765	38.1681	6.49e-10	1.49e-06	NA
evm.TU.Scaffold1029.98	-1.57587	5.59954	37.7463	8.06e-10	1.56e-06	shisa family member 9 (shisa9)
evm.TU.scaffold1167s1.2	0.936173	10.2939	37.777	7.93e-10	1.56e-06	NA
evm.TU.Scaffold630.97	-2.28475	4.20304	35.0637	3.19e-09	5.44e-06	CD68 molecule (cd68)
evm.TU.Scaffold804.39	0.644569	11.6289	35.0387	3.23e-09	5.44e-06	transmembrane protein 269 (tmem269)
evm.TU.Scaffold1603.92	-1.55136	5.184	34.3042	4.71e-09	7.43e-06	dynein cytoplasmic 1 heavy chain 1 (dync1h1)
evm.TU.Scaffold63.341	-2.08848	6.90069	33.5631	6.9e-09	1.02e-05	HLA class II histocompatibility antigen gamma chain (LOC109136796)
evm.TU.scaffold310s1.1	-1.5092	5.9188	32.7053	1.07e-08	1.5e-05	synaptotagmin-11-like (LOC113744664)
evm.TU.Scaffold2659.126	-1.83346	6.39733	32.3797	1.27e-08	1.68e-05	electrogenic sodium bicarbonate cotransporter 1 (LOC104923466)
evm.TU.Scaffold1817.61	1.55305	4.31468	32.1225	1.45e-08	1.83e-05	myosin regulatory light chain 2
evm.TU.Scaffold231.120	-1.73634	4.27318	31.569	1.92e-08	2.31e-05	pyruvate carboxylase (pc)
evm.TU.Scaffold22.101	-1.40081	6.73956	31.0144	2.56e-08	2.84e-05	ankyrin-3-like (LOC104933165)
evm.TU.Scaffold411.111	-1.49504	6.65738	30.9921	2.59e-08	2.84e-05	ubiquitin like modifier activating enzyme 1 (uba1)
evm.TU.scaffold334s1.21	-4.16432	3.81272	30.3689	3.57e-08	3.76e-05	NA
evm.TU.Scaffold100.356	-1.3734	5.19249	29.6392	5.2e-08	5.21e-05	granulins (LOC104931294)
evm.TU.Scaffold2484.17	-1.6153	4.44328	29.5783	5.37e-08	5.21e-05	macrophage colony-stimulating factor 1 receptor 2 (LOC104919443)
evm.TU.Scaffold71.261	-1.58067	5.01342	29.1056	6.85e-08	6.14e-05	ATP-dependent RNA helicase DDX3X (LOC104935046)
evm.TU.Scaffold336.120	-1.60726	4.64286	29.0486	7.06e-08	6.14e-05	NAD(P) transhydrogenase
evm.TU.Scaffold1070.78	-1.39017	6.63006	29.1545	6.68e-08	6.14e-05	vesicle-fusing ATPase (LOC104926831)
evm.TU.Scaffold122.26	-1.30136	5.43838	28.8266	7.92e-08	6.66e-05	WD repeat domain 7 (wdr7)
evm.TU.Scaffold11.296	1.13246	6.73222	28.6783	8.55e-08	6.96e-05	NOP2/Sun RNA methyltransferase family member 6 (nsun6)
evm.TU.Scaffold929.28	-1.66518	5.03338	28.0576	1.18e-07	9.29e-05	calcium/calmodulin-dependent protein kinase type 1D (LOC104930599)
evm.TU.Scaffold114.77	-2.12522	4.79053	27.9767	1.23e-07	9.39e-05	galectin 3 binding protein (lgals3bp)
evm.TU.Scaffold135.57	-1.27668	6.03934	27.7782	1.36e-07	0.00010097	zinc finger and BTB domain containing 4 (zbtb4)
evm.TU.Scaffold95.127	0.579908	11.7376	27.6975	1.42e-07	0.000102262	myelin basic protein (LOC104918399)
evm.TU.Scaffold13.255	-1.69924	5.90321	27.6169	1.48e-07	0.000103652	synaptotagmin-7 (LOC104928860)
evm.TU.Scaffold630.130	-1.67275	6.23115	27.2213	1.81e-07	0.000123741	N-acetyltransferase 16 (putative) (nat16)
evm.TU.Scaffold69.96	-1.61726	6.31821	27.1179	1.91e-07	0.000127104	hippocalcin-like protein 4 (LOC104926995)
evm.TU.Scaffold8.162	-1.38272	5.87199	27.0261	2.01e-07	0.000129871	glutamate ionotropic receptor delta type subunit 2 (grid2)
evm.TU.Scaffold282.237	-1.86439	3.92519	26.9535	2.08e-07	0.000131469	contactin associated protein 1 (cntnap1)
evm.TU.Scaffold1663.80	-2.35198	3.13852	26.8094	2.25e-07	0.000138191	astrotactin 1 (astn1)
evm.TU.Scaffold81.68	-1.42572	5.8162	26.5975	2.51e-07	0.000143695	leucine rich adaptor protein 1 (LOC104929472)
evm.TU.Scaffold236.374	-2.74797	2.99728	26.5983	2.5e-07	0.000143695	nidogen-1 (LOC104927329)
evm.TU.Scaffold254.81	-1.31023	5.29339	26.6005	2.5e-07	0.000143695	probable ubiquitin carboxyl-terminal hydrolase FAF-X (LOC104926312)
evm.TU.Scaffold7.46	-1.70331	7.89126	26.3885	2.79e-07	0.000156558	regulating synaptic membrane exocytosis 4 (rims4)
evm.TU.Scaffold122.84	-1.17836	6.80674	26.334	2.87e-07	0.000157535	spectrin alpha
evm.TU.Scaffold252.7	-1.39796	5.32847	26.2577	2.99e-07	0.0001604	NHS like 2 (nhsl2)
evm.TU.Scaffold100.208	-1.43508	4.63205	26.082	3.27e-07	0.000172016	thyrotroph embryonic factor (LOC104932059)
evm.TU.Scaffold102.10	-1.53914	5.09006	25.7428	3.9e-07	0.00020088	alpha-2-macroglobulin (LOC104926457)
evm.TU.scaffold141s1.12	1.20578	5.58092	25.6315	4.13e-07	0.000208541	BCL2 like 14 (bcl2l14)
evm.TU.Scaffold983.47	-3.16979	2.07732	25.3848	4.7e-07	0.000232342	phosphofurin acidic cluster sorting protein 2 (pacs2)
evm.TU.Scaffold198.42	-4.19483	0.907394	24.9797	5.79e-07	0.000263336	aminopeptidase N (LOC104936625)
evm.TU.Scaffold257.5	2.27993	3.45158	25.0167	5.68e-07	0.000263336	coiled-coil domain containing 141 (ccdc141)
evm.TU.Scaffold373.116	-2.07864	3.5069	25.0069	5.71e-07	0.000263336	protein FAM57A (LOC104919172)
evm.TU.Scaffold1008.64	-1.14774	6.11959	24.9552	5.87e-07	0.000263336	sodium-coupled neutral amino acid transporter 3 (LOC104930503)
evm.TU.Scaffold5.235	-1.85072	4.66364	24.9288	5.95e-07	0.000263336	thrombospondin type-1 domain-containing protein 4 (LOC104920547)
evm.TU.Scaffold584.49	-1.79305	4.02606	25.0771	5.51e-07	0.000263336	NA
evm.TU.Scaffold310.118	-1.47267	4.34311	24.8757	6.11e-07	0.000266028	WD repeat domain 11 (wdr11)
evm.TU.Scaffold545.141	-1.26893	5.61842	24.715	6.65e-07	0.000284252	Dmx like 2 (dmxl2)
evm.TU.Scaffold22.100	-1.60871	4.81856	24.6331	6.94e-07	0.000291654	acyl-CoA synthetase long chain family member 5 (acsl5)
evm.TU.Scaffold254.533	-2.50131	5.02915	24.4465	7.64e-07	0.000310945	fibronectin (LOC104919608)
evm.TU.Scaffold5.273	-1.25489	6.30914	24.4703	7.55e-07	0.000310945	lemur tyrosine kinase 3 (lmtk3)
evm.TU.Scaffold1054.90	2.25137	4.25248	24.0925	9.18e-07	0.000367746	MORN repeat-containing protein 4 (LOC104930036)
evm.TU.Scaffold69.315	-2.71597	2.08135	23.978	9.74e-07	0.000384191	P2Y purinoceptor 13-like (LOC113746056)
evm.TU.Scaffold95.290	-1.40207	5.50681	23.7891	1.07e-06	0.000412975	cyclin dependent kinase 14 (cdk14)
evm.TU.Scaffold435.1	-1.9764	3.69767	23.7796	1.08e-06	0.000412975	neural EGFL like 1 (nell1)
evm.TU.Scaffold1444.95	-1.12067	6.30492	23.7384	1.1e-06	0.000415633	xenotropic and polytropic retrovirus receptor 1 homolog (LOC104924626)
evm.TU.scaffold556s1.10	1.84229	5.10149	23.6913	1.13e-06	0.000419655	ribosomal protein S21 (rps21)
evm.TU.Scaffold373.68	-7.12364	0.213561	23.5005	1.25e-06	0.000456674	protein sprouty homolog 3 (LOC104924115)
evm.TU.Scaffold804.41	-1.54851	4.47311	23.4227	1.3e-06	0.000462131	heparan sulfate proteoglycan 2 (hspg2)
evm.TU.Scaffold1817.317	-9.01176	1.9311	23.4299	1.3e-06	0.000462131	leucine-rich repeat-containing protein 51 (LOC104930720)
evm.TU.Scaffold210.41	-1.64024	4.5275	22.9613	1.65e-06	0.000579307	neuronal growth regulator 1 (negr1)
evm.TU.Scaffold1663.36	-1.23627	5.42321	22.6709	1.92e-06	0.000637956	carbonic anhydrase 8 (ca8)
evm.TU.Scaffold204.43	-1.08322	6.80703	22.6513	1.94e-06	0.000637956	hypothetical protein (LOC104922286)
evm.TU.Scaffold310.135	-1.98743	4.02601	22.6144	1.98e-06	0.000637956	nidogen 1 (nid1)
evm.TU.Scaffold100.235	4.84812	0.542703	22.6303	1.96e-06	0.000637956	RNA polymerase II subunit F (polr2f)
evm.TU.Scaffold63.39	-1.09234	6.46329	22.7466	1.85e-06	0.000637956	slit homolog 1 protein (LOC104929884)
evm.TU.Scaffold545.4	-1.10289	5.56462	22.7022	1.89e-06	0.000637956	solute carrier organic anion transporter family member 3A1-like (LOC113746350)
evm.TU.scaffold215s1.20	-1.20961	5.50191	22.5976	2e-06	0.000637956	uncharacterized LOC109137888 (LOC109137888)
evm.TU.scaffold450s1.4	-1.12964	5.14423	22.4925	2.11e-06	0.00066542	transmembrane protein with EGF like and two follistatin like domains 1 (tmeff1)
evm.TU.Scaffold22.75	1.24546	4.63746	22.435	2.17e-06	0.000677175	major facilitator superfamily domain containing 13A (mfsd13a)
evm.TU.Scaffold1127.216	1.37979	5.11128	22.2879	2.35e-06	0.000722166	uncharacterized LOC104922823 (LOC104922823)
evm.TU.Scaffold145.279	1.62841	3.348	22.206	2.45e-06	0.00074455	NIMA related kinase 10 (nek10)
evm.TU.Scaffold944.129	-1.4303	8.64356	21.879	2.9e-06	0.000853142	amyloid beta precursor like protein 1 (aplp1)
evm.TU.Scaffold373.127	-1.14985	5.97246	21.8765	2.91e-06	0.000853142	cell surface glycoprotein MUC18 (LOC104921109)
evm.TU.Scaffold100.209	-1.06688	6.54682	21.9196	2.84e-06	0.000853142	thyrotroph embryonic factor (LOC104932059)
evm.TU.Scaffold139.4	-1.3779	6.20531	21.7373	3.13e-06	0.000906792	voltage-dependent L-type calcium channel subunit alpha-1C (LOC104940547)
evm.TU.scaffold196s1.9	3.42563	1.8055	21.6976	3.19e-06	0.000915257	ankyrin repeat domain-containing protein 1 (LOC104937650)
evm.TU.Scaffold139.50	-1.29064	6.79646	21.6322	3.3e-06	0.00093601	protein piccolo (LOC104928803)
evm.TU.scaffold266s1.4	-2.24728	3.56153	21.6115	3.34e-06	0.00093601	NA
evm.TU.Scaffold1008.311	-0.751735	10.3976	21.3488	3.83e-06	0.00106164	glutamate receptor U1 (LOC104930966)
evm.TU.Scaffold8.110	-2.41448	2.76534	20.9834	4.63e-06	0.00122135	BRI3 binding protein (bri3bp)
evm.TU.Scaffold630.69	-1.30585	5.20037	21.0192	4.55e-06	0.00122135	calcium/calmodulin-dependent protein kinase type II delta chain (LOC104925006)
evm.TU.Scaffold1127.48	-1.03069	5.75543	20.9578	4.7e-06	0.00122135	deltex E3 ubiquitin ligase 1 (dtx1)
evm.TU.Scaffold102.77	-1.6341	3.98254	21.0442	4.49e-06	0.00122135	seizure protein 6 homolog (LOC104930750)
evm.TU.Scaffold1029.225	-1.67474	3.6628	20.9724	4.66e-06	0.00122135	sodium-dependent neutral amino acid transporter B(0)AT2-like (LOC109139288)
evm.TU.Scaffold139.3	-1.49518	6.2969	20.9654	4.68e-06	0.00122135	voltage-dependent L-type calcium channel subunit alpha-1C (LOC104940547)
evm.TU.Scaffold16.366	-1.26487	5.34277	20.7076	5.35e-06	0.00137757	agrin (agrn)
evm.TU.Scaffold336.71	-1.51467	6.9516	20.632	5.57e-06	0.00141857	translation initiation factor IF-2 (LOC104923182)
evm.TU.Scaffold16.232	-1.98546	3.03359	20.569	5.75e-06	0.00143886	bactericidal permeability-increasing protein (LOC104926431)
evm.TU.Scaffold122.16_evm.TU.Scaffold122.17	-1.95206	3.77435	20.5666	5.76e-06	0.00143886	NA
evm.TU.scaffold326s1.4	-1.13678	5.98738	20.5049	5.95e-06	0.00147142	spectrin beta
evm.TU.Scaffold198.54	-2.24381	3.49328	20.3855	6.33e-06	0.00154551	adhesion G protein-coupled receptor D1 (adgrd1)
evm.TU.Scaffold282.85	-1.34986	5.50797	20.3737	6.37e-06	0.00154551	potassium voltage-gated channel subfamily C member 1 (LOC104927163)
evm.TU.Scaffold683.16	-1.39872	6.13819	20.2866	6.67e-06	0.0016021	phospholipase C like 1 (inactive) (LOC104930151)
evm.TU.Scaffold252.59	-1.40134	4.65656	20.2066	6.95e-06	0.00165472	zinc finger protein 219-like (LOC104925749)
evm.TU.Scaffold145.49	-1.1486	5.47824	20.1032	7.34e-06	0.00169854	cell adhesion molecule 4 (cadm4)
evm.TU.Scaffold1663.72	-1.85945	3.92244	20.1173	7.28e-06	0.00169854	collagen type XV alpha 1 chain (col15a1)
evm.TU.Scaffold215.11	-2.58077	2.52535	20.1068	7.32e-06	0.00169854	reversion inducing cysteine rich protein with kazal motifs (reck)
evm.TU.Scaffold902.142	-1.10177	5.85524	20.073	7.45e-06	0.0017099	voltage-dependent P/Q-type calcium channel subunit alpha-1A (LOC104936743)
evm.TU.Scaffold158.150	-2.75466	1.72829	20.0403	7.58e-06	0.00172376	platelet-derived growth factor receptor beta (LOC104927056)
evm.TU.Scaffold78.48	-1.81422	3.52683	19.9541	7.93e-06	0.00176355	FAT atypical cadherin 2 (fat2)
evm.TU.Scaffold236.13	2.74554	1.84954	19.9456	7.97e-06	0.00176355	glutaryl-CoA dehydrogenase
evm.TU.Scaffold69.399	-2.0578	3.63989	19.9782	7.83e-06	0.00176355	solute carrier family 1 member 5 (slc1a5)
evm.TU.Scaffold252.239	-1.06967	5.02999	19.8531	8.36e-06	0.00183495	uncharacterized LOC109140903 (LOC109140903)
evm.TU.Scaffold254.502	-2.92545	2.11448	19.7047	9.04e-06	0.00188823	C-X-C chemokine receptor type 4 (LOC104926341)
evm.TU.Scaffold102.98	-1.72391	4.62199	19.7012	9.05e-06	0.00188823	FAT atypical cadherin 3 (fat3)
evm.TU.Scaffold2659.235	3.06861	2.6223	19.7539	8.81e-06	0.00188823	glycoprotein Ib platelet subunit beta (gp1bb)
evm.TU.Scaffold1444.242	-1.6635	3.65115	19.725	8.94e-06	0.00188823	neurogenic locus notch homolog protein 2 (LOC104918423)
evm.TU.Scaffold81.220	-4.6059	0.800709	19.7136	9e-06	0.00188823	PDZ domain-containing protein GIPC3 (LOC104928092)
evm.TU.Scaffold1696.30	-3.86787	0.628273	19.7136	9e-06	0.00188823	T-cell immunoglobulin and mucin domain-containing protein 4 (LOC104935315)
evm.TU.Scaffold1905.118	-1.15206	4.99644	19.6822	9.14e-06	0.00189141	striatin interacting protein 2 (strip2)
evm.TU.Scaffold11.175	-4.7467	0.172094	19.6478	9.31e-06	0.00189476	COP9 signalosome subunit 9 (cops9)
evm.TU.Scaffold195.114	-1.73307	4.48442	19.6551	9.28e-06	0.00189476	solute carrier family 7 member 14 (slc7a14)
evm.TU.Scaffold78.49	-1.18345	8.5722	19.6042	9.53e-06	0.00191489	FAT atypical cadherin 2 (fat2)
evm.TU.Scaffold275.24	-1.07176	6.14343	19.597	9.56e-06	0.00191489	NA
evm.TU.Scaffold1127.59	1.07575	5.52031	19.4891	1.01e-05	0.00201015	NA
evm.TU.scaffold175s1.13	4.65844	0.757577	19.4193	1.05e-05	0.00206581	MINDY family member 4B (mindy4b)
evm.TU.Scaffold252.8	-1.71674	3.18371	19.4071	1.06e-05	0.00206581	NHS like 2 (nhsl2)
evm.TU.Scaffold139.15	-1.17628	4.70348	19.3605	1.08e-05	0.00210055	plexin A4 (plxna4)
evm.TU.scaffold348s2.8	-4.7673	0.191887	19.2507	1.15e-05	0.00220794	endonuclease domain-containing 1 protein (LOC104929210)
evm.TU.Scaffold47.257	3.22	5.81834	19.2099	1.17e-05	0.00223856	uncharacterized LOC104922109 (LOC104922109)
evm.TU.Scaffold734.1	-1.30833	4.742	19.1194	1.23e-05	0.00232964	glucose-fructose oxidoreductase domain-containing protein 1 (LOC104927588)
evm.TU.Scaffold754.152	-1.35546	4.19648	18.9774	1.32e-05	0.00249082	thrombospondin-1 (LOC104934764)
evm.TU.Scaffold1817.8	1.11227	5.60026	18.8116	1.44e-05	0.002677	C-type mannose receptor 2-like (LOC109141292)
evm.TU.Scaffold7.22	-2.13483	3.12028	18.8142	1.44e-05	0.002677	transmembrane protein 74B (tmem74b)
evm.TU.Scaffold336.177	-1.1802	6.39459	18.7714	1.47e-05	0.00271418	sarcoplasmic/endoplasmic reticulum calcium ATPase 2 (LOC104931645)
evm.TU.Scaffold169.242	-1.48692	4.35032	18.5975	1.61e-05	0.00295173	CLOCK-interacting pacemaker-like (LOC104919814)
evm.TU.scaffold5s1.2	-3.36801	1.0417	18.4669	1.73e-05	0.00301505	adhesion G protein-coupled receptor G6 (adgrg6)
evm.TU.Scaffold265.7	-1.07076	6.22991	18.5011	1.7e-05	0.00301505	brevican (bcan)
evm.TU.Scaffold7.30	-1.16557	5.11464	18.5038	1.7e-05	0.00301505	chromodomain helicase DNA binding protein 6 (chd6)
evm.TU.scaffold175s1.12	1.91051	3.89863	18.4984	1.7e-05	0.00301505	clarin 1 (clrn1)
evm.TU.Scaffold169.638	3.99409	0.993834	18.4985	1.7e-05	0.00301505	tau-tubulin kinase 2 (LOC104926761)
evm.TU.Scaffold22.98	-3.24491	3.24272	18.4606	1.73e-05	0.00301505	tectorin beta (tectb)
evm.TU.Scaffold1627.3	-0.958169	6.08271	18.4497	1.74e-05	0.00301505	zinc finger protein 704 (znf704)
evm.TU.Scaffold336.82	-1.98856	2.7908	18.4696	1.73e-05	0.00301505	NA
evm.TU.Scaffold1054.111	-1.2987	4.96017	18.424	1.77e-05	0.00302041	calcium voltage-gated channel subunit alpha1 A (cacna1a)
evm.TU.Scaffold588.62	-1.0828	5.34088	18.4075	1.78e-05	0.00302041	coatomer subunit beta' (LOC104933928)
evm.TU.scaffold20s1.22	-1.49148	5.03146	18.4174	1.77e-05	0.00302041	ectonucleotide pyrophosphatase/phosphodiesterase family member 2 (LOC104933199)
evm.TU.Scaffold100.89	-1.07762	5.67749	18.3755	1.81e-05	0.00305101	trinucleotide repeat containing 6A (tnrc6a)
evm.TU.Scaffold122.7	-0.968655	6.0055	18.1991	1.99e-05	0.00332498	transcription factor 4 (tcf4)
evm.TU.Scaffold54.50	1.0732	9.52502	18.0908	2.11e-05	0.00349642	myelin basic protein (LOC104928065)
evm.TU.Scaffold280.76	-1.36654	7.85061	18.0291	2.18e-05	0.00356455	inositol 1
evm.TU.scaffold141s1.2	2.20502	2.92686	18.0392	2.16e-05	0.00356455	inter-alpha-trypsin inhibitor heavy chain 2 (itih2)
evm.TU.Scaffold1905.136	-2.51432	1.60526	17.9346	2.29e-05	0.00372195	fibulin 1 (fbln1)
evm.TU.Scaffold3453.3	-1.17068	8.06006	17.9198	2.3e-05	0.00372684	poly(rC)-binding protein 3 (LOC104930430)
evm.TU.Scaffold8.310	-1.98896	2.83691	17.8995	2.33e-05	0.0037429	melanocyte protein PMEL (LOC104932011)
evm.TU.Scaffold145.207	-1.34902	3.99932	17.8791	2.35e-05	0.00375918	mex-3 RNA binding family member A (mex3a)
evm.TU.Scaffold282.3	-0.886847	5.93891	17.8626	2.37e-05	0.00376821	von Willebrand factor C domain-containing protein 2-like (LOC104929916)
evm.TU.scaffold251s1.20	-2.40478	2.23461	17.8338	2.41e-05	0.00380176	extracellular sulfatase Sulf-2 (LOC104933535)
evm.TU.Scaffold67.113	-1.01472	6.36715	17.7888	2.47e-05	0.00386845	adducin 1 (add1)
evm.TU.Scaffold282.214	-0.92704	5.93179	17.7431	2.53e-05	0.00393821	signal transducer and activator of transcription 3 (stat3)
evm.TU.Scaffold545.161	1.28931	4.13921	17.7212	2.56e-05	0.0039592	chromosome VIII C15orf48 homolog (cviiih15orf48)
evm.TU.Scaffold231.118	-1.04978	5.77799	17.6578	2.64e-05	0.00404377	pyruvate carboxylase (pc)
evm.TU.Scaffold252.240	-1.21977	4.78975	17.6605	2.64e-05	0.00404377	uncharacterized LOC109140903 (LOC109140903)
evm.TU.Scaffold122.87	-0.993476	5.67938	17.5689	2.77e-05	0.0042119	suppressor of cancer cell invasion (scai)
evm.TU.Scaffold84.51	0.905499	6.52447	17.5118	2.86e-05	0.00427853	chromosome unknown C10orf88 homolog (cunh10orf88)
evm.TU.Scaffold219.76	-1.18531	5.62227	17.505	2.87e-05	0.00427853	insulin like growth factor 2 receptor (igf2r)
evm.TU.Scaffold13.30	-1.08449	5.80887	17.5154	2.85e-05	0.00427853	neural EGFL like 2 (nell2)
evm.TU.Scaffold218.66	-4.1453	0.399641	17.416	3e-05	0.00445715	solute carrier family 16 member 4 (slc16a4)
evm.TU.scaffold143s1.8	-2.82691	1.85648	17.3394	3.13e-05	0.00458658	solute carrier family 16 member 7 (slc16a7)
evm.TU.Scaffold100.184	-1.23769	5.48969	17.3501	3.11e-05	0.00458658	trinucleotide repeat containing 18 (tnrc18)
evm.TU.Scaffold1008.185	-1.06592	6.66404	17.29	3.21e-05	0.00463196	protein bassoon (LOC104925144)
evm.TU.Scaffold147.137	-1.10071	5.59927	17.3044	3.18e-05	0.00463196	spermatogenesis associated 4 (spata4)
evm.TU.Scaffold789.145	-1.15579	5.06546	17.2878	3.21e-05	0.00463196	NA
evm.TU.Scaffold789.72	-1.11402	5.15091	17.2285	3.31e-05	0.00472484	cell adhesion molecule 3 (cadm3)
evm.TU.scaffold295s1.44	-1.00581	5.28609	17.2337	3.31e-05	0.00472484	phosphatidylinositol 3-kinase regulatory subunit gamma (LOC104934458)
evm.TU.Scaffold880.13	-2.2892	2.65754	17.2049	3.36e-05	0.00473029	collagen alpha-1(XVIII) chain (LOC104926245)
evm.TU.Scaffold222.95	-1.122	5.63377	17.2054	3.35e-05	0.00473029	CREB3 regulatory factor (crebrf)
evm.TU.Scaffold204.21	-1.40742	7.49732	17.1905	3.38e-05	0.00474002	calsyntenin 3 (clstn3)
evm.TU.Scaffold789.48	-1.08494	5.41013	17.1629	3.43e-05	0.00476087	contactin-associated protein-like 4 (LOC104938513)
evm.TU.Scaffold169.546	-1.24172	5.03945	17.1611	3.43e-05	0.00476087	tubby like protein 4 (tulp4)
evm.TU.Scaffold880.9	-0.966059	6.66627	17.075	3.59e-05	0.00495453	Hypothetical protein (LOC104926230)
evm.TU.Scaffold11.384	-1.36428	4.72356	17.0571	3.63e-05	0.00497433	zinc finger and BTB domain containing 47 (zbtb47)
evm.TU.Scaffold313.92	-1.42208	4.29547	17.0344	3.67e-05	0.00500677	phospholipase B1
evm.TU.Scaffold273.141	-1.58608	4.94565	16.9907	3.76e-05	0.00509593	multidrug and toxin extrusion protein 1 (LOC104939424)
evm.TU.Scaffold254.185	-1.76049	4.09608	16.9634	3.81e-05	0.00514217	immunoglobulin superfamily member 3 (LOC104934106)
evm.TU.Scaffold47.13	-1.06447	5.73516	16.949	3.84e-05	0.00515371	synaptic vesicle glycoprotein 2A (LOC104931627)
evm.TU.Scaffold73.28	1.40558	5.37361	16.9189	3.9e-05	0.00520842	ras-related protein Rap-2a (LOC104926639)
evm.TU.Scaffold282.21	-0.966194	6.012	16.9054	3.93e-05	0.00521791	casein kinase I (LOC104935249)
evm.TU.Scaffold272.73	-4.70131	0.128802	16.8936	3.95e-05	0.00522281	toll like receptor 3 (tlr3)
evm.TU.Scaffold252.6	-0.92384	5.94208	16.853	4.04e-05	0.00530797	NHS like 2 (nhsl2)
evm.TU.Scaffold1817.120	0.911118	5.28644	16.8398	4.07e-05	0.00531733	potassium voltage-gated channel subfamily G member 3 (LOC104923031)
evm.TU.scaffold1187s1.2	-2.49766	2.82446	16.8246	4.1e-05	0.00533264	low choriolytic enzyme (LOC104933828)
evm.TU.Scaffold293.77	-1.45153	7.95358	16.675	4.44e-05	0.00565354	calsyntenin 1 (clstn1)
evm.TU.Scaffold67.55	0.900518	6.19744	16.6753	4.44e-05	0.00565354	suppressor APC domain containing 2 (sapcd2)
evm.TU.Scaffold100.181	-1.33456	4.29916	16.6974	4.38e-05	0.00565354	trinucleotide repeat containing 18 (tnrc18)
evm.TU.Scaffold1444.72_evm.TU.Scaffold1444.73	-1.04282	5.41114	16.6897	4.4e-05	0.00565354	NA
evm.TU.Scaffold620.119	0.826441	6.05717	16.6552	4.48e-05	0.00565571	eukaryotic translation elongation factor 1 epsilon 1 (eef1e1)
evm.TU.Scaffold148.33	-3.11618	0.622785	16.6604	4.47e-05	0.00565571	neuronal-specific septin-3 (LOC104934564)
evm.TU.Scaffold588.403	-1.4025	5.25963	16.6169	4.57e-05	0.00574237	NA
evm.TU.Scaffold336.138	2.36365	1.14502	16.6036	4.61e-05	0.00575401	zinc finger and BTB domain-containing protein 6 (LOC104923906)
evm.TU.Scaffold16.271	0.934121	5.1307	16.568	4.69e-05	0.00579829	cadherin EGF LAG seven-pass G-type receptor 3 (celsr3)
evm.TU.Scaffold8.159	-2.66396	1.88633	16.5611	4.71e-05	0.00579829	glutamate ionotropic receptor delta type subunit 2 (grid2)
evm.TU.Scaffold584.232	-1.24082	4.63167	16.5665	4.7e-05	0.00579829	leucine rich repeat containing 8 VRAC subunit A (LOC104926519)
evm.TU.Scaffold440.7	-0.92769	5.99028	16.483	4.91e-05	0.00595487	diacylglycerol kinase eta (dgkh)
evm.TU.Scaffold54.4	-1.10359	5.00702	16.4903	4.89e-05	0.00595487	solute carrier family 2
evm.TU.Scaffold937.2	0.901074	5.59322	16.4914	4.89e-05	0.00595487	Placenta-specific protein
evm.TU.Scaffold214.72	-1.71993	4.20183	16.4716	4.94e-05	0.00596235	neurocan (ncan)
evm.TU.Scaffold38.130	-1.50183	6.99314	16.4424	5.02e-05	0.00602604	solute carrier family 12 member 5 (LOC104938195)
evm.TU.Scaffold944.10	-0.887598	6.67729	16.4199	5.08e-05	0.00606914	capping protein regulator and myosin 1 linker 1 (carmil1)
evm.TU.Scaffold264.9	-1.16765	5.13225	16.3717	5.21e-05	0.00616676	storkhead-box protein 2 (LOC104934781)
evm.TU.Scaffold139.1	-1.73087	3.22197	16.3796	5.18e-05	0.00616676	voltage-dependent L-type calcium channel subunit alpha-1C (LOC104940547)
evm.TU.Scaffold214.77	-0.895773	5.47109	16.3542	5.25e-05	0.00619499	Rho GTPase activating protein 45 (arhgap45)
evm.TU.Scaffold231.129	-1.66144	3.23061	16.3433	5.28e-05	0.00620161	phospholipase C beta 3 (plcb3)
evm.TU.Scaffold373.74	-1.32198	4.20431	16.3032	5.4e-05	0.00630512	Krueppel-like factor 8 (LOC104924089)
evm.TU.Scaffold373.84	-1.3458	4.10041	16.2694	5.49e-05	0.00638893	double C2-like domain-containing protein beta (LOC104923991)
evm.TU.Scaffold37.62	-1.52193	3.71804	16.2507	5.55e-05	0.00642285	latent transforming growth factor beta binding protein 1 (ltbp1)
evm.TU.Scaffold69.99	-1.08647	5.04392	16.2359	5.59e-05	0.0064437	hippocalcin-like protein 1 (LOC104926998)
evm.TU.Scaffold588.225	-1.78987	3.74772	16.2181	5.65e-05	0.00647497	regulator of G-protein signaling 13 (LOC104921265)
evm.TU.Scaffold545.152	-1.98499	3.62573	16.1748	5.78e-05	0.00659456	fibrillin 1 (fbn1)
evm.TU.Scaffold789.263	-1.75645	3.36351	16.1434	5.87e-05	0.00665553	macrophage mannose receptor 1 (LOC109140214)
evm.TU.Scaffold146.78	0.90114	5.52576	16.1403	5.88e-05	0.00665553	transgelin (LOC104930447)
evm.TU.Scaffold252.12	-2.05197	2.43269	16.0744	6.09e-05	0.00686054	cell differentiation
evm.TU.Scaffold1905.98	1.23886	4.17669	16.0494	6.17e-05	0.00692079	forkhead box P2 (foxp2)
evm.TU.Scaffold293.126	-1.48361	3.93887	16.0197	6.27e-05	0.00699904	sortilin 1 (sort1)
evm.TU.Scaffold158.101	-1.34717	3.96503	15.9975	6.34e-05	0.00705032	NA
evm.TU.Scaffold11.376	-2.68549	1.83309	15.9813	6.4e-05	0.00707983	phospholipase C delta 1 (plcd1)
evm.TU.Scaffold789.74	-0.983597	5.35766	15.963	6.46e-05	0.0071118	cell adhesion molecule 3 (cadm3)
evm.TU.Scaffold252.105	-1.21517	6.89752	15.9562	6.48e-05	0.0071118	diacylglycerol kinase kappa (dgkk)
evm.TU.Scaffold8.55	-1.01292	6.24173	15.8945	6.7e-05	0.0073159	ankyrin-1-like (LOC104920364)
evm.TU.Scaffold169.5	-1.76847	2.82121	15.8727	6.77e-05	0.00736863	BTB domain and CNC homolog 2 (bach2)
evm.TU.Scaffold1817.5	5.61975	2.61822	15.8296	6.93e-05	0.00750591	synaptotagmin-1 (LOC104935908)
evm.TU.Scaffold839.10	1.25016	3.7951	15.8182	6.97e-05	0.00751921	Alanine and arginine-rich domain-containing
evm.TU.scaffold11s1.16	0.863798	5.77678	15.799	7.04e-05	0.00756361	zinc finger protein 2 homolog (LOC104938802)
evm.TU.Scaffold13.197	-3.84195	0.146032	15.7766	7.13e-05	0.00762099	uncharacterized LOC104932826 (LOC104932826)
evm.TU.Scaffold11.293	-3.64318	1.48415	15.7669	7.16e-05	0.00762794	mannose receptor C-type 1 (mrc1)
evm.TU.Scaffold902.36	-1.45456	4.25681	15.7061	7.4e-05	0.00784403	delphilin (LOC104918860)
evm.TU.scaffold1039s1.6	-1.76293	3.50536	15.6461	7.64e-05	0.00806307	sodium channel protein type 4 subunit alpha B (LOC104933730)
evm.TU.Scaffold67.77	1.30228	3.87965	15.6375	7.67e-05	0.00806614	Rab9 effector protein with kelch motifs (rabepk)
evm.TU.Scaffold226.40	3.07074	0.55513	15.6162	7.76e-05	0.00808994	lathosterol oxidase (LOC104938430)
evm.TU.Scaffold789.225	-1.37983	4.03069	15.6194	7.75e-05	0.00808994	ST6 N-acetylgalactosaminide alpha-2
evm.TU.Scaffold252.259	-0.987345	4.90745	15.5685	7.96e-05	0.00825092	Rho GTPase activating protein 5 (arhgap5)
evm.TU.Scaffold252.252	-1.06034	5.33782	15.5634	7.98e-05	0.00825092	synaptotagmin 16 (syt16)
evm.TU.Scaffold195.37	-1.01469	6.59394	15.5198	8.16e-05	0.00840893	spectrin repeat containing nuclear envelope protein 1 (syne1)
evm.TU.Scaffold71.146	4.15487	-0.4162	15.4961	8.27e-05	0.00848033	uncharacterized LOC113748307 (LOC113748307)
evm.TU.scaffold363s1.10	2.33693	1.01889	15.4546	8.45e-05	0.00863369	taxilin beta (txlnb)
evm.TU.Scaffold254.589	-1.47762	5.55228	15.437	8.53e-05	0.00867841	histone deacetylase 4 (hdac4)
evm.TU.Scaffold71.89	-0.920165	6.77183	15.4295	8.56e-05	0.00867841	NA
evm.TU.Scaffold242.59	-2.22509	1.80144	15.4169	8.62e-05	0.00870186	transforming growth factor beta receptor 3 (tgfbr3)
evm.TU.Scaffold754.136	-1.6792	3.7147	15.3829	8.78e-05	0.00882465	trabecular meshwork development
evm.TU.Scaffold8.323	-1.06634	4.98131	15.3736	8.82e-05	0.00883255	adiponectin receptor 1 (adipor1)
evm.TU.Scaffold588.347	-2.13915	2.87508	15.342	8.97e-05	0.00892268	collagen alpha-1(VI) chain (LOC104934208)
evm.TU.Scaffold231.84	-6.66246	-0.176323	15.3395	8.98e-05	0.00892268	serine/threonine-protein kinase ppk4 (LOC104939709)
evm.TU.Scaffold8.420	-1.29882	6.92957	15.3305	9.02e-05	0.00893027	G-protein coupled receptor 37-like 1 (LOC104930687)
evm.TU.Scaffold1068.33	-0.919389	6.36123	15.2466	9.43e-05	0.00921424	contactin 2 (cntn2)
evm.TU.Scaffold165.224	-1.10411	8.33309	15.242	9.46e-05	0.00921424	kinesin-like protein KIF1A (LOC104929188)
evm.TU.Scaffold16.286	-1.27391	4.33187	15.2472	9.43e-05	0.00921424	semaphorin-3A (LOC104918359)
evm.TU.Scaffold231.187	-0.874102	6.84284	15.2514	9.41e-05	0.00921424	NA
evm.TU.Scaffold71.27	-1.57156	4.2416	15.2282	9.53e-05	0.00924585	phospholipase A1 member A (pla1a)
evm.TU.Scaffold8.422	-1.19158	8.15638	15.2068	9.64e-05	0.00928006	NA
evm.TU.Scaffold254.152	-1.27002	6.91803	15.2071	9.63e-05	0.00928006	NA
evm.TU.scaffold215s1.21	4.6379	-0.653982	15.1785	9.78e-05	0.00931356	activating transcription factor 7 interacting protein (atf7ip)
evm.TU.Scaffold789.1	-0.87953	5.35843	15.1826	9.76e-05	0.00931356	nuclear receptor coactivator 2 (LOC104932643)
evm.TU.Scaffold114.128	-0.848957	5.56499	15.1921	9.71e-05	0.00931356	tubulin folding cofactor D (tbcd)
evm.TU.scaffold20s3.18	-1.30404	6.26181	15.1661	9.85e-05	0.00933977	uncharacterized LOC104930573 (LOC104930573)
evm.TU.scaffold241s1.14	3.40596	-0.0069859	15.0674	0.000103738	0.00977353	keratin
evm.TU.scaffold353s1.35	-1.10741	5.28323	15.0522	0.000104579	0.00977353	nuclear factor 1 X-type (LOC104926668)
evm.TU.Scaffold16.298	-0.984713	5.40264	15.0657	0.000103831	0.00977353	suppressor of glucose
evm.TU.scaffold193s1.3	-4.06318	1.85174	15.0555	0.000104393	0.00977353	uncharacterized LOC104937985 (LOC104937985)
evm.TU.Scaffold252.263	-1.25787	4.25495	15.0303	0.000105799	0.00985105	A-kinase anchoring protein 6 (akap6)
evm.TU.Scaffold754.245	0.811646	5.47776	15.0013	0.00010744	0.00996699	homeobox protein OTX2 (LOC104921386)
evm.TU.Scaffold102.107	-1.00353	5.10809	14.9366	0.000111184	0.0102766	neurofibromin 1 (nf1)
evm.TU.Scaffold69.494	-1.25044	4.61833	14.9289	0.00011164	0.0102811	cGMP-inhibited 3'
evm.TU.Scaffold934.39	-1.18341	5.98484	14.92	0.000112165	0.0102918	family with sequence similarity 131 member A (fam131a)
evm.TU.Scaffold236.100	3.38251	0.645403	14.8826	0.000114415	0.0104603	keratin
evm.TU.scaffold122s1.5	-2.02064	2.53608	14.7795	0.000120844	0.0108998	beta-galactoside alpha-2
evm.TU.Scaffold577.24	-1.37399	4.02986	14.7644	0.000121815	0.0108998	mbt domain containing 1 (mbtd1)
evm.TU.Scaffold195.19	-1.00536	6.16709	14.7905	0.000120141	0.0108998	metabotropic glutamate receptor 1 (LOC104929400)
evm.TU.Scaffold1603.236	-1.03057	4.81385	14.7709	0.000121391	0.0108998	protein phosphatase
evm.TU.Scaffold340.21	-1.07369	8.82129	14.7813	0.000120724	0.0108998	sodium/calcium exchanger 2 (LOC104927497)
evm.TU.Scaffold139.314	-3.84316	0.146149	14.7743	0.000121176	0.0108998	NA
evm.TU.scaffold14s1.5	-0.810011	6.12481	14.7364	0.000123634	0.0110235	gamma-aminobutyric acid type B receptor subunit 1 (gabbr1)
evm.TU.Scaffold195.113	-1.17589	4.99382	14.7053	0.00012569	0.0111394	solute carrier family 7 member 14 (slc7a14)
evm.TU.Scaffold2484.88	-1.0749	4.59158	14.7034	0.000125817	0.0111394	TBC1 domain family member 8B (tbc1d8b)
evm.TU.Scaffold254.316	3.31265	-0.0714861	14.6954	0.000126353	0.0111478	coiled-coil domain containing 89 (ccdc89)
evm.TU.Scaffold293.98	-3.40339	4.06385	14.6483	0.000129554	0.0113508	carbonic anhydrase 6 (ca6)
evm.TU.Scaffold273.178	-2.66258	1.23288	14.6519	0.000129307	0.0113508	CD209 antigen-like (LOC104927683)
evm.TU.Scaffold313.42	-2.95107	1.2082	14.626	0.000131092	0.0114063	ceptor class A member 3 (scara3)
evm.TU.Scaffold1008.195	-1.13189	7.06136	14.6265	0.000131062	0.0114063	voltage-dependent calcium channel subunit alpha-2/delta-2 (LOC104931346)
evm.TU.Scaffold231.131_evm.TU.Scaffold231.132	-1.06025	5.56	14.6126	0.000132028	0.0114483	NA
evm.TU.Scaffold857.95	-0.852543	6.54911	14.5656	0.000135362	0.0116972	clathrin heavy chain 1 (LOC104921126)
evm.TU.Scaffold145.196	-1.02831	6.27855	14.5216	0.000138559	0.0118692	gamma-aminobutyric acid type B receptor subunit 1 (LOC104933338)
evm.TU.Scaffold254.440	2.08872	1.53057	14.5125	0.000139233	0.0118692	myosin light chain 1
evm.TU.Scaffold47.11	-2.17441	1.6225	14.5286	0.000138047	0.0118692	synaptic vesicle glycoprotein 2A (LOC104931627)
evm.TU.Scaffold103.2	0.976304	8.14467	14.5139	0.000139126	0.0118692	NA
evm.TU.Scaffold208.37	-3.33472	0.193598	14.4853	0.000141255	0.0119607	C-C chemokine receptor type 3 (LOC104938034)
evm.TU.Scaffold100.461	-0.859923	5.87492	14.487	0.00014113	0.0119607	RNA binding fox-1 homolog 3 (LOC104923388)
evm.TU.Scaffold122.62	-1.24755	6.93413	14.4677	0.00014258	0.0120325	excitatory amino acid transporter 1 (LOC104938174)
evm.TU.Scaffold545.79	-2.20941	1.88948	14.4561	0.000143465	0.0120669	fibronectin (LOC104918250)
evm.TU.Scaffold38.217	-1.17886	4.09472	14.4441	0.000144383	0.0121037	ephrin type-B receptor 2 (LOC104917933)
evm.TU.Scaffold902.128	-2.57451	2.5691	14.3979	0.000147968	0.0123632	WAP
evm.TU.Scaffold133.67	-2.55566	1.03669	14.3563	0.000151276	0.0125346	anosmin 1 (anos1)
evm.TU.scaffold141s1.20	1.51406	3.05054	14.3533	0.00015151	0.0125346	DNA cross-link repair 1C (dclre1c)
evm.TU.Scaffold117.11	-1.03615	5.39178	14.3555	0.000151338	0.0125346	RNA-binding protein Nova-1 (LOC104927796)
evm.TU.Scaffold67.76	-1.31113	4.30837	14.3435	0.000152309	0.0125595	heat shock protein family A (Hsp70) member 5 (hspa5)
evm.TU.Scaffold245.1	-1.35438	3.74049	14.3226	0.000154006	0.0126581	clathrin heavy chain 1 (LOC104921126)
evm.TU.Scaffold38.254	-2.04288	2.11988	14.3098	0.000155054	0.0127029	CMP-N-acetylneuraminate-beta-galactosamide-alpha-2
evm.TU.Scaffold944.110	-6.14676	-0.566293	14.2833	0.000157254	0.0128414	myelin-associated glycoprotein-like (LOC113747271)
evm.TU.Scaffold306.137	-0.85463	6.54616	14.2734	0.00015808	0.0128672	microtubule-associated tumor suppressor candidate 2 (LOC104923834)
evm.TU.Scaffold325.54	1.14077	4.63855	14.2288	0.00016187	0.0131333	cysteine-rich protein 2 (LOC104939335)
evm.TU.Scaffold67.231	-0.862845	5.31014	14.1932	0.000164966	0.0133416	A-kinase anchor protein 2 (LOC104924875)
evm.TU.Scaffold37.6	0.827704	5.53902	14.1707	0.000166952	0.0134591	succinate dehydrogenase complex assembly factor 4 (sdhaf4)
evm.TU.Scaffold1070.97_evm.TU.Scaffold1070.98	-0.994751	6.12046	14.1641	0.000167535	0.0134631	NA
evm.TU.scaffold347s2.11	-0.841363	6.56248	14.1482	0.000168955	0.0135341	disks large homolog 1 (LOC104939120)
evm.TU.Scaffold231.138	-0.821096	5.93492	14.1191	0.000171592	0.0137018	protein phosphatase 2 regulatory subunit B'beta (ppp2r5b)
evm.TU.Scaffold236.162	1.96976	3.81553	14.1085	0.00017256	0.0137357	NA
evm.TU.Scaffold304.67	0.954264	4.57862	14.077	0.000175474	0.0139237	synaptotagmin-14 (LOC104934383)
evm.TU.Scaffold122.68	-0.847304	5.82283	14.0492	0.000178089	0.0140869	zyg-11 related cell cycle regulator (zer1)
evm.TU.Scaffold38.21	-2.35459	1.19765	14.0108	0.000181762	0.0143325	NCK associated protein 1 like (nckap1l)
evm.TU.Scaffold100.79	-2.97473	0.71199	13.9834	0.000184433	0.0144528	class II major histocompatibility complex transactivator (ciita)
evm.TU.Scaffold254.82	-0.998511	5.52843	13.9846	0.000184318	0.0144528	probable ubiquitin carboxyl-terminal hydrolase FAF-X (LOC104926312)
evm.TU.Scaffold304.12	1.05142	4.26169	13.9398	0.000188758	0.0147459	retinal degeneration 3
evm.TU.Scaffold54.104	-1.0105	6.34801	13.9057	0.000192219	0.01497	voltage-dependent calcium channel gamma-7 subunit (LOC104929048)
evm.TU.scaffold32s2.19	-3.06735	0.307755	13.8674	0.000196169	0.0152306	TGF-beta receptor type-1 (LOC104931778)
evm.TU.Scaffold133.59	-0.8051	6.10608	13.8437	0.000198666	0.0153772	E3 ubiquitin-protein ligase HECW2 (LOC104937323)
evm.TU.scaffold266s1.8	-2.92528	2.14431	13.8286	0.000200266	0.0154536	NA
evm.TU.Scaffold84.3	-3.98059	0.249239	13.7964	0.000203724	0.0156725	syntaxin binding protein 4 (stxbp4)
evm.TU.Scaffold588.393	-1.48945	3.3322	13.7553	0.000208234	0.0159707	uncharacterized LOC109138059 (LOC109138059)
evm.TU.Scaffold169.216	-1.19653	4.03403	13.7346	0.000210543	0.0160989	phospholipase C beta 4 (plcb4)
evm.TU.Scaffold16.365	-1.45211	3.42248	13.705	0.00021388	0.0163046	NA
evm.TU.Scaffold69.98	-1.31513	3.5224	13.6883	0.00021579	0.0163148	hippocalcin-like protein 1 (LOC104926998)
evm.TU.Scaffold313.85	-4.39463	-0.117048	13.6936	0.000215183	0.0163148	laminin subunit alpha 2 (lama2)
evm.TU.Scaffold73.62	3.25967	-0.101571	13.6869	0.000215953	0.0163148	SLIT and NTRK like family member 6 (slitrk6)
evm.TU.Scaffold1054.112	-0.770389	10.1044	13.6602	0.000219047	0.0163527	calcium voltage-gated channel subunit alpha1 A (cacna1a)
evm.TU.Scaffold16.110	-1.16496	5.17039	13.6762	0.000217192	0.0163527	calmodulin-binding transcription activator 1 (LOC104924686)
evm.TU.Scaffold95.277	-3.66624	0.0217074	13.6713	0.000217753	0.0163527	E3 ubiquitin-protein ligase znrf2 (LOC104925481)
evm.TU.Scaffold306.4	-1.0595	6.99142	13.6621	0.00021883	0.0163527	gamma-aminobutyric acid receptor subunit alpha-6 (LOC104917809)
evm.TU.Scaffold902.141	-1.68326	2.87908	13.6526	0.000219931	0.0163702	voltage-dependent P/Q-type calcium channel subunit alpha-1A (LOC104936743)
evm.TU.Scaffold165.363	-1.06202	6.83532	13.6159	0.000224272	0.0166443	leucine-rich repeat and immunoglobulin-like domain-containing nogo receptor-interacting protein 3 (LOC104929653)
evm.TU.Scaffold2659.222	-1.48647	3.44279	13.591	0.000227267	0.0168171	solute carrier family 23 member 2 (LOC104921639)
evm.TU.Scaffold2484.115	-1.98745	1.92393	13.537	0.000233903	0.0172575	seizure protein 6 homolog (LOC104934701)
evm.TU.Scaffold63.11	-1.63184	2.83042	13.5258	0.000235307	0.0173105	growth/differentiation factor 10 (LOC104924293)
evm.TU.Scaffold5.203	3.58741	0.315688	13.5203	0.000235995	0.0173106	protein S100-B (LOC104922505)
evm.TU.Scaffold254.596	-0.991696	5.33214	13.5047	0.00023797	0.0174049	double-stranded RNA-specific editase 1 (LOC104926113)
evm.TU.Scaffold252.262	-1.27571	3.89292	13.4927	0.000239492	0.0174656	A-kinase anchoring protein 6 (akap6)
evm.TU.Scaffold825.18	-1.95267	2.11793	13.4724	0.000242094	0.0176045	latent transforming growth factor beta binding protein 1 (ltbp1)
evm.TU.Scaffold845.16	6.53907	-0.665878	13.4629	0.000243321	0.0176429	uncharacterized LOC113745017 (LOC113745017)
evm.TU.Scaffold139.51	-1.46883	3.71444	13.438	0.000246583	0.0177773	protein piccolo (LOC104928803)
evm.TU.Scaffold584.144	-1.26725	4.02821	13.4388	0.000246473	0.0177773	synaptic vesicle glycoprotein 2C (LOC104926608)
evm.TU.Scaffold373.61	-1.06516	5.30723	13.4271	0.000248022	0.0177794	brain mitochondrial carrier protein 1 (LOC104924173)
evm.TU.Scaffold902.143	-1.31113	3.79225	13.431	0.0002475	0.0177794	voltage-dependent P/Q-type calcium channel subunit alpha-1A (LOC104936743)
evm.TU.Scaffold588.231	0.73497	6.69289	13.4052	0.000250933	0.0177859	carboxyl-terminal PDZ ligand of neuronal nitric oxide synthase protein (LOC104933509)
evm.TU.Scaffold884.70	0.776398	6.21701	13.4124	0.000249969	0.0177859	gamma-aminobutyric acid type A receptor alpha5 subunit (gabra5)
evm.TU.scaffold247s2.5	2.12901	2.99145	13.4076	0.000250605	0.0177859	microfibril-associated glycoprotein 4-like (LOC109137137)
evm.TU.Scaffold38.326	-0.922825	4.96263	13.4063	0.000250787	0.0177859	vitamin D3 receptor B (LOC104937510)
evm.TU.Scaffold100.183	-1.20293	5.33586	13.3935	0.000252503	0.0178471	trinucleotide repeat containing 18 (tnrc18)
evm.TU.Scaffold306.2	-1.02953	4.42695	13.3241	0.000262015	0.0184464	gamma-aminobutyric acid receptor subunit beta-2 (LOC104917790)
evm.TU.Scaffold195.39	-1.12351	4.75739	13.321	0.000262445	0.0184464	spectrin repeat containing nuclear envelope protein 1 (syne1)
evm.TU.Scaffold252.70	1.99911	1.14151	13.3016	0.000265186	0.0185874	calsequestrin-1 (LOC104933210)
evm.TU.Scaffold71.229	0.955917	5.29216	13.2893	0.000266926	0.0186575	gem nuclear organelle associated protein 8 (gemin8)
evm.TU.Scaffold373.1	3.14265	0.631137	13.2711	0.000269533	0.0187876	leukocyte cell-derived chemotaxin-2 (LOC104917810)
evm.TU.Scaffold102.20	-0.839189	5.5457	13.262	0.000270836	0.0188265	sorting nexin-19 (LOC104940613)
evm.TU.scaffold307s1.9	3.08482	0.98938	13.2468	0.000273043	0.0189277	NA
evm.TU.Scaffold145.124	-2.11702	1.63964	13.2305	0.000275423	0.0190404	B-cell receptor CD22 (LOC104930282)
evm.TU.Scaffold165.174	-0.887544	5.39886	13.2227	0.000276573	0.0190677	zinc finger protein 521 (znf521)
evm.TU.Scaffold5.57	0.948871	4.68843	13.2106	0.000278367	0.0191267	coiled-coil domain containing 12 (ccdc12)
evm.TU.Scaffold884.66	-1.06134	7.12729	13.2067	0.000278945	0.0191267	E3 ubiquitin-protein ligase HERC2 (LOC104929477)
evm.TU.Scaffold252.31	-2.10365	1.83102	13.1932	0.000280966	0.0191802	collagen type IV alpha 5 chain (col4a5)
evm.TU.Scaffold198.58	-0.993791	4.47248	13.1913	0.000281246	0.0191802	sphingomyelin phosphodiesterase 3 (smpd3)
evm.TU.Scaffold772.95	-1.02262	4.69146	13.1619	0.0002857	0.0192533	bromodomain adjacent to zinc finger domain 2A (baz2a)
evm.TU.Scaffold804.13	0.98254	7.73922	13.1619	0.000285692	0.0192533	cell adhesion molecule 2-like (LOC104919902)
evm.TU.Scaffold1817.1	-1.53928	4.75305	13.1591	0.000286132	0.0192533	potassium voltage-gated channel subfamily C member 1 (LOC104920699)
evm.TU.Scaffold8.103	-1.08975	5.74308	13.1604	0.000285925	0.0192533	prune homolog 2 with BCH domain (prune2)
evm.TU.Scaffold145.281	1.34253	3.9606	13.1641	0.000285368	0.0192533	septin-7 (LOC104933090)
evm.TU.Scaffold293.122	-1.41599	3.90714	13.1452	0.000288261	0.0193269	adhesion molecule with Ig like domain 1 (amigo1)
evm.TU.Scaffold804.77	0.975661	4.65248	13.1419	0.000288759	0.0193269	F-actin-monooxygenase mical1 (LOC104923864)
evm.TU.Scaffold69.449	-0.89584	5.37475	13.1175	0.000292558	0.0194461	C1q and TNF related 5 (c1qtnf5)
evm.TU.Scaffold1030.29	-2.76613	1.51924	13.1156	0.000292851	0.0194461	interferon-induced protein with tetratricopeptide repeats 1 (LOC104936071)
evm.TU.Scaffold145.120	-1.16917	7.33363	13.1157	0.000292832	0.0194461	myelin-associated glycoprotein (LOC109143103)
evm.TU.Scaffold1054.8	-1.10912	4.43871	13.0933	0.000296355	0.0196271	sprouty related EVH1 domain containing 2 (spred2)
evm.TU.scaffold299s1.4	1.87597	4.6223	13.0652	0.000300831	0.0198714	acidic nuclear phosphoprotein 32 family member E (anp32e)
evm.TU.Scaffold1054.70	1.53747	4.0044	13.0259	0.000307209	0.0199346	HYLS1
evm.TU.Scaffold8.431	-3.27046	3.14931	13.0468	0.000303799	0.0199346	keratin
evm.TU.scaffold958s1.5	-1.12519	4.4119	13.0445	0.000304173	0.0199346	lin-7 homolog A
evm.TU.Scaffold47.90	-2.6465	2.22741	13.0517	0.000303008	0.0199346	protein S100-A1 (LOC104927541)
evm.TU.Scaffold218.67	-2.18879	2.73377	13.0288	0.000306742	0.0199346	solute carrier family 16 member 4 (slc16a4)
evm.TU.Scaffold195.38	-1.1129	6.89416	13.03	0.000306542	0.0199346	spectrin repeat containing nuclear envelope protein 1 (syne1)
evm.TU.Scaffold95.18	-1.03893	5.04488	13.0159	0.000308851	0.0199346	triple functional domain protein (LOC104940431)
evm.TU.Scaffold81.125	0.965152	4.96836	13.0156	0.000308899	0.0199346	NA
evm.TU.Scaffold139.17_evm.TU.Scaffold139.16	-1.64109	2.82618	13.0234	0.000307616	0.0199346	NA
evm.TU.Scaffold254.184	-1.01156	4.65551	12.9767	0.000315397	0.0202674	immunoglobulin superfamily member 3 (LOC104934106)
evm.TU.Scaffold63.294	2.28112	2.05846	12.9751	0.000315661	0.0202674	interleukin-22 receptor subunit alpha-2 (LOC104931126)
evm.TU.Scaffold198.30	-2.23128	1.44215	12.965	0.000317375	0.0203257	aminopeptidase N (LOC104936625)
evm.TU.Scaffold252.297	-2.54163	2.40806	12.9554	0.000318994	0.0203262	cochlin (coch)
evm.TU.Scaffold139.168	-1.35534	5.32382	12.9573	0.000318679	0.0203262	synaptotagmin 1 (syt1)
evm.TU.Scaffold254.159	-3.18678	0.398604	12.9484	0.000320202	0.0203518	transmembrane protein FAM155A (LOC104934532)
evm.TU.Scaffold254.419	-2.62444	1.08147	12.9287	0.000323588	0.0205153	matrix-remodeling-associated protein 5 (LOC104928947)
evm.TU.Scaffold254.172	-0.900395	5.49487	12.9099	0.000326847	0.02067	DOP1 leucine zipper like protein B (dop1b)
evm.TU.Scaffold222.36	1.06107	4.42932	12.881	0.000331943	0.0208876	calcium-binding protein 8 (LOC104925802)
evm.TU.Scaffold584.295	-0.906575	6.26939	12.8844	0.000331338	0.0208876	microtubule associated protein 1B (map1b)
evm.TU.scaffold561s1.9	-2.18766	1.76364	12.8619	0.000335333	0.0208925	chromatin assembly factor 1 subunit p90-like (LOC113745323)
evm.TU.Scaffold313.81	-6.42395	-0.36982	12.8655	0.000334687	0.0208925	laminin subunit alpha 2 (lama2)
evm.TU.Scaffold71.141	-0.900568	6.14807	12.8706	0.00033378	0.0208925	NA
evm.TU.Scaffold476.76_evm.TU.Scaffold476.77	-1.10852	6.51195	12.8737	0.000333236	0.0208925	NA
evm.TU.Scaffold280.7	-1.29317	4.04544	12.8565	0.000336311	0.0209018	ethanolamine kinase 2 (etnk2)
evm.TU.Scaffold105.102	1.08968	4.79839	12.8498	0.000337517	0.0209252	prefoldin subunit 2 (pfdn2)
evm.TU.Scaffold1444.88	-0.801806	6.71034	12.8205	0.000342845	0.0211247	caytaxin (LOC104924620)
evm.TU.Scaffold145.78	-1.37855	3.64839	12.8115	0.000344504	0.0211247	glutamate ionotropic receptor kainate type subunit 3 (grik3)
evm.TU.Scaffold1817.17	-2.08915	1.73763	12.824	0.000342205	0.0211247	matrix metalloproteinase-17-like (LOC104935552)
evm.TU.Scaffold2659.349	-0.880023	6.7604	12.8092	0.000344921	0.0211247	sia-alpha-2
evm.TU.Scaffold476.231	-0.904128	5.00975	12.8178	0.000343341	0.0211247	zinc finger DHHC-type containing 9 (zdhhc9)
evm.TU.Scaffold148.31	-0.825729	6.11205	12.7882	0.000348818	0.0212602	F-box and leucine rich repeat protein 16 (fbxl16)
evm.TU.Scaffold214.36	-3.00888	0.525041	12.7899	0.000348488	0.0212602	mast cell protease 1A (LOC104918749)
evm.TU.Scaffold254.559	-0.927546	5.35739	12.7568	0.000354721	0.0215679	dipeptidyl peptidase like 10 (dpp10)
evm.TU.Scaffold67.194	-1.11499	7.79842	12.7366	0.000358576	0.0217499	ankyrin-1 (LOC104920105)
evm.TU.Scaffold1905.183	-0.90992	5.47457	12.7245	0.000360899	0.021786	solute carrier family 2 member 13 (slc2a13)
evm.TU.Scaffold13.253	-0.856037	6.06983	12.7245	0.000360891	0.021786	solute carrier family 25 member 22 (slc25a22)
evm.TU.Scaffold804.42	-2.08324	1.41638	12.6982	0.000366011	0.0219386	heparan sulfate proteoglycan 2 (hspg2)
evm.TU.Scaffold169.215	-0.95412	5.19445	12.6981	0.000366035	0.0219386	phospholipase C beta 1 (plcb1)
evm.TU.scaffold266s1.13	-3.68941	2.63479	12.7002	0.000365612	0.0219386	uncharacterized LOC104931901 (LOC104931901)
evm.TU.Scaffold139.86	-0.833139	5.19179	12.6914	0.000367335	0.0219644	UHRF1 binding protein 1 like (uhrf1bp1l)
evm.TU.Scaffold2484.97	-1.19516	4.26675	12.6836	0.000368869	0.022004	zinc finger CCCH-type containing 12B (zc3h12b)
evm.TU.Scaffold545.225	6.21116	-0.926923	12.6791	0.000369761	0.0220051	uncharacterized LOC109138619 (LOC109138619)
evm.TU.Scaffold122.15	-1.06172	5.58784	12.6721	0.000371157	0.0220362	one cut homeobox 2 (onecut2)
evm.TU.Scaffold254.181	-1.62689	3.21112	12.6514	0.000375277	0.0221765	atypical chemokine receptor 3 (LOC104934108)
evm.TU.Scaffold588.394	-1.55331	2.67996	12.6517	0.000375233	0.0221765	uncharacterized LOC109138059 (LOC109138059)
evm.TU.Scaffold102.127	3.34496	-0.281177	12.6394	0.00037771	0.0222681	tripartite motif-containing protein 35 (LOC104922565)
evm.TU.Scaffold210.29	-0.89053	5.13347	12.6327	0.000379051	0.0222951	ATPase 13A3 (atp13a3)
evm.TU.Scaffold588.213	-1.94089	9.62889	12.6086	0.000383982	0.0224803	alpha-2-HS-glycoprotein (LOC104921274)
evm.TU.scaffold426s1.2	-1.27924	4.19874	12.6121	0.000383252	0.0224803	glutamate receptor 2-like (LOC104936473)
evm.TU.Scaffold2659.31	-0.92258	5.21866	12.5924	0.000387321	0.0226233	RUN and SH3 domain containing 2 (rusc2)
evm.TU.Scaffold458.44	-6.68544	-0.168604	12.5702	0.000391943	0.0227354	hemopexin (LOC104936899)
evm.TU.Scaffold306.25	-1.18209	4.0726	12.5733	0.000391307	0.0227354	nuclear receptor subfamily 3 group C member 1 (nr3c1)
evm.TU.Scaffold145.181	-2.19912	4.08926	12.573	0.000391367	0.0227354	protein c-ets-1-B-like (LOC113747277)
evm.TU.Scaffold16.30	-0.94709	5.38625	12.5645	0.000393138	0.0227524	myelin transcription factor 1 (myt1)
evm.TU.Scaffold1444.56	1.84721	2.72769	12.5461	0.000397035	0.0229254	guanylate kinase (LOC104920242)
evm.TU.Scaffold105.70	2.15757	0.70043	12.5315	0.000400151	0.0230525	negative elongation factor complex member A (nelfa)
evm.TU.Scaffold63.244	-1.12836	7.421	12.519	0.000402828	0.0231013	ankyrin-3 (LOC104919548)
evm.TU.Scaffold1663.70	-1.52233	3.0058	12.5216	0.000402271	0.0231013	cysteine-rich secretory protein LCCL domain-containing 1 (LOC104929171)
evm.TU.Scaffold16.15	-1.03489	7.92949	12.4794	0.000411474	0.0235368	ATPase plasma membrane Ca2+ transporting 3 (atp2b3)
evm.TU.Scaffold1931.180	1.2388	4.55348	12.4757	0.000412288	0.0235368	lymphoid enhancer binding factor 1 (lef1)
evm.TU.Scaffold195.41	-1.02152	6.53031	12.4675	0.000414087	0.0235861	spectrin repeat containing nuclear envelope protein 1 (syne1)
evm.TU.Scaffold2659.366	-1.2276	4.07951	12.4608	0.000415591	0.0236185	neurogenic locus notch homolog protein 1 (LOC104923664)
evm.TU.Scaffold16.221	-1.0707	7.61372	12.4505	0.00041787	0.0236947	kinesin heavy chain-like (LOC104926424)
evm.TU.Scaffold165.258	0.722735	5.99578	12.4414	0.000419926	0.0237578	inner ear-specific collagen (LOC104936842)
evm.TU.Scaffold336.32	-0.957617	4.59218	12.4317	0.000422109	0.0238279	DiGeorge syndrome critical region gene 2 (dgcr2)
evm.TU.Scaffold630.108	-1.01075	7.57356	12.4165	0.00042555	0.0239188	reticulon-3-B (LOC104928755)
evm.TU.Scaffold71.5	-0.942116	5.72203	12.4162	0.000425615	0.0239188	zinc finger protein 385B (znf385b)
evm.TU.Scaffold38.312	0.819528	6.74961	12.4078	0.000427545	0.0239687	calcium/calmodulin-dependent protein kinase II inhibitor 2 (LOC104938800)
evm.TU.Scaffold902.14	-1.54827	2.85969	12.3999	0.000429353	0.0239687	protein kinase C alpha type (LOC104918810)
evm.TU.Scaffold252.92	-1.78783	2.63251	12.4007	0.000429172	0.0239687	receptor-interacting serine/threonine-protein kinase 3 (LOC104936986)
evm.TU.Scaffold165.264	-1.42679	3.62726	12.3932	0.000430895	0.0239999	ring finger and CCCH-type domains 1 (rc3h1)
evm.TU.Scaffold146.57	-0.967704	4.92397	12.3892	0.000431814	0.0239999	secretogranin II (scg2)
evm.TU.Scaffold302.5	0.796282	5.29462	12.3825	0.000433379	0.024034	lamin-L(III) (LOC104937889)
evm.TU.Scaffold236.347	-1.15567	4.20317	12.3763	0.000434808	0.0240603	NA
evm.TU.Scaffold373.121	-4.21538	-0.241864	12.3411	0.000443083	0.0244646	tectorin alpha (tecta)
evm.TU.Scaffold310.62	2.06219	1.74496	12.3288	0.000446018	0.0245193	empty spiracles homeobox 2 (emx2)
evm.TU.Scaffold505.5	-1.22673	3.75974	12.3304	0.000445642	0.0245193	palladin
evm.TU.Scaffold46.10	-0.89814	5.45829	12.3164	0.000449005	0.0245999	ubiquitin-protein ligase E3A (LOC104936444)
evm.TU.Scaffold1603.32	0.901093	7.51168	12.3146	0.000449434	0.0245999	NA
evm.TU.Scaffold13.173	-2.00377	2.56161	12.3088	0.000450835	0.0246232	very long-chain acyl-CoA synthetase (LOC104940592)
evm.TU.Scaffold63.243	-1.35505	3.64252	12.2924	0.000454809	0.0247457	ankyrin-3 (LOC104919548)
evm.TU.Scaffold254.188	-2.52112	0.722945	12.2914	0.000455039	0.0247457	kelch like family member 6 (klhl6)
evm.TU.Scaffold5.330	-0.796305	5.47062	12.2796	0.000457948	0.024797	solute carrier family 2
evm.TU.Scaffold304.22	-1.23195	4.3728	12.2815	0.000457472	0.024797	T cell activation RhoGTPase activating protein (tagap)
evm.TU.scaffold610s1.5	-0.798597	6.05007	12.2744	0.000459208	0.024812	WW domain-binding protein 1-like (LOC113745025)
evm.TU.Scaffold902.99	0.94013	6.81361	12.2518	0.000464803	0.0250606	chromosome XII C17orf75 homolog (cxiih17orf75)
evm.TU.Scaffold254.490	-1.00502	4.60895	12.23	0.000470263	0.0251373	1-acylglycerol-3-phosphate O-acyltransferase 3 (agpat3)
evm.TU.scaffold182s1.11	-0.820864	5.59271	12.2114	0.000474981	0.0251373	calnexin (canx)
evm.TU.Scaffold165.181	-2.68354	4.54509	12.2045	0.000476735	0.0251373	laminin subunit alpha 3 (lama3)
evm.TU.Scaffold929.149	-1.27034	3.97906	12.238	0.000468266	0.0251373	metallophosphoesterase domain containing 1 (mpped1)
evm.TU.Scaffold254.37	-1.05621	7.8378	12.2063	0.00047628	0.0251373	MYC binding protein 2
evm.TU.Scaffold135.53	-0.795779	5.71045	12.2384	0.000468159	0.0251373	neuralized E3 ubiquitin protein ligase 4 (neurl4)
evm.TU.Scaffold282.347	-0.929582	5.35297	12.2111	0.000475056	0.0251373	neurogenic locus notch homolog protein 2 (LOC104918563)
evm.TU.Scaffold1161.27	-2.86948	0.631885	12.2079	0.000475874	0.0251373	neutrophil cytosolic factor 1 (ncf1)
evm.TU.scaffold478s1.6	1.09085	4.1902	12.2074	0.000476007	0.0251373	peptidyl-prolyl cis-trans isomerase FKBP1A (LOC104919447)
evm.TU.Scaffold1008.225	-1.68657	3.69115	12.2274	0.000470935	0.0251373	sodium- and chloride-dependent GABA transporter 2 (LOC104931322)
evm.TU.Scaffold937.52	-1.08799	4.76548	12.2028	0.000477183	0.0251373	solute carrier family 1 member 4 (slc1a4)
evm.TU.Scaffold545.139	-2.34154	1.94294	12.1979	0.000478443	0.0251511	gliomedin (gldn)
evm.TU.Scaffold282.201	-4.08861	-0.345662	12.1906	0.00048031	0.0251968	zinc finger protein 385C (znf385c)
evm.TU.scaffold878s1.12	-0.965393	6.85203	12.167	0.000486415	0.0254114	rab GDP dissociation inhibitor alpha (LOC104923869)
evm.TU.Scaffold63.37	-1.94483	2.29734	12.1672	0.000486376	0.0254114	slit homolog 1 protein (LOC104929884)
evm.TU.Scaffold2659.36	-0.822188	9.11265	12.158	0.000488767	0.0254815	WD repeat and FYVE domain containing 3 (wdfy3)
evm.TU.Scaffold880.37	0.512685	10.9825	12.1399	0.000493544	0.0256712	protein S100-B-like (LOC104927403)
evm.TU.Scaffold2484.147	0.550969	10.1612	12.1365	0.00049444	0.0256712	vesicle associated membrane protein 2 (vamp2)
evm.TU.Scaffold16.16	-1.4534	3.24677	12.1262	0.000497177	0.0257117	ATPase plasma membrane Ca2+ transporting 3 (atp2b3)
evm.TU.Scaffold100.182	-1.06481	4.32499	12.1259	0.000497259	0.0257117	trinucleotide repeat containing 18 (tnrc18)
evm.TU.Scaffold789.68	-1.10673	9.28859	12.0952	0.000505522	0.0260323	myelin protein zero (mpz)
evm.TU.Scaffold47.361	1.04801	4.24758	12.0988	0.000504548	0.0260323	protein argonaute-2 (LOC104922835)
evm.TU.Scaffold47.343	-1.8298	3.34284	12.0881	0.000507435	0.0260776	collagen type I alpha 2 chain (col1a2)
evm.TU.Scaffold16.290	-0.727557	6.64859	12.0766	0.000510599	0.0260809	helicase ARIP4 (LOC104918354)
evm.TU.scaffold108s1.11	-1.6517	2.71966	12.0798	0.0005097	0.0260809	protein shisa-8 (LOC104922922)
evm.TU.Scaffold204.56	-0.835905	6.79493	12.0816	0.000509205	0.0260809	sodium/potassium-transporting ATPase subunit alpha-3 (LOC104922250)
evm.TU.Scaffold1008.293	1.21977	4.09399	12.0555	0.000516406	0.0262677	abhydrolase domain containing 14B (abhd14b)
evm.TU.Scaffold227.85	-0.910942	5.40329	12.0587	0.000515509	0.0262677	cerebellar degeneration related protein 2 like (cdr2l)
evm.TU.Scaffold1070.77	-0.997941	7.16197	12.052	0.000517381	0.0262677	vesicle-fusing ATPase (LOC104926831)
evm.TU.Scaffold47.63	-0.78898	6.19182	12.0328	0.00052273	0.0263823	brevican core protein-like (LOC104927582)
evm.TU.Scaffold81.60	-1.5842	3.59842	12.0326	0.000522774	0.0263823	ribonucleoprotein PTB-binding 2-like (LOC113747977)
evm.TU.Scaffold63.2	-6.04392	-0.645828	12.0362	0.000521772	0.0263823	WDFY family member 4 (wdfy4)
evm.TU.Scaffold2659.323	6.21715	-0.925791	12.0258	0.000524705	0.0264269	multiple C2 and transmembrane domain-containing protein 1-like (LOC104919008)
evm.TU.Scaffold252.34	-2.8796	0.428373	12.0052	0.000530515	0.0266656	butyrophilin-like protein 10 (LOC104934573)
evm.TU.Scaffold100.85	-1.47588	4.08282	12.0016	0.000531557	0.0266656	protein kinase C beta (prkcb)
evm.TU.Scaffold117.14	-1.24926	3.87187	11.9676	0.000541342	0.0271025	RNA-binding protein Nova-1 (LOC104927796)
evm.TU.Scaffold630.144	-2.08166	1.77836	11.9527	0.00054567	0.0272651	AP-1 complex subunit sigma-1A (LOC104937150)
evm.TU.Scaffold236.27	-0.945229	6.00851	11.9366	0.000550404	0.0274111	chromosome X C16orf45 homolog (cxh16orf45)
evm.TU.Scaffold91.16	-0.851953	5.377	11.9354	0.000550764	0.0274111	NA
evm.TU.Scaffold1070.48	-1.18263	4.18558	11.9178	0.000556002	0.0274672	neurabin-2 (LOC104919487)
evm.TU.Scaffold105.140	-0.71025	6.23302	11.9172	0.000556179	0.0274672	phosphofurin acidic cluster sorting protein 1 (pacs1)
evm.TU.Scaffold38.336	-1.65929	2.58832	11.917	0.000556245	0.0274672	uncharacterized LOC104936653 (LOC104936653)
evm.TU.Scaffold71.82	2.0111	1.40945	11.9203	0.000555259	0.0274672	uncharacterized LOC109142632 (LOC109142632)
evm.TU.Scaffold902.53	3.13067	0.00282855	11.8832	0.000566424	0.0279152	NADPH oxidase organizer 1 (LOC104918834)
evm.TU.Scaffold100.137	0.845445	5.96188	11.8766	0.000568426	0.0279524	cyclic AMP-dependent transcription factor ATF-4 (LOC104922902)
evm.TU.Scaffold69.450	0.721853	6.22173	11.8735	0.000569394	0.0279524	lysine methyltransferase 2A (kmt2a)
evm.TU.Scaffold252.253	-1.14602	4.04169	11.8488	0.000576978	0.0282149	synaptotagmin 16 (syt16)
evm.TU.Scaffold139.284	-3.26172	0.453249	11.8509	0.00057633	0.0282149	NA
evm.TU.Scaffold71.87	-1.18113	7.01747	11.8233	0.000584953	0.0285496	inactive dipeptidyl peptidase 10 (LOC104929097)
evm.TU.Scaffold1047.5	-1.10315	4.45296	11.7966	0.000593379	0.0288492	calmin (clmn)
evm.TU.Scaffold275.48	1.33564	3.26662	11.7972	0.00059319	0.0288492	platelet-derived growth factor subunit A (LOC104938193)
evm.TU.Scaffold95.71	1.24227	4.13125	11.7887	0.00059591	0.0289165	NA
evm.TU.scaffold823s1.7	1.49846	2.99074	11.7656	0.000603347	0.0292212	NIMA related kinase 10 (nek10)
evm.TU.Scaffold169.651	-3.36203	0.19971	11.738	0.000612368	0.0296013	scavenger receptor class A member 5 (scara5)
evm.TU.Scaffold789.160	-2.40504	1.02762	11.716	0.000619642	0.0298956	collagen alpha-1(XI) chain (LOC104931259)
evm.TU.Scaffold619.5	-1.00294	7.45319	11.7097	0.000621757	0.0299404	synaptic vesicle glycoprotein 2B (LOC104937281)
evm.TU.Scaffold789.261	-2.1179	1.76449	11.7027	0.000624106	0.0299963	macrophage mannose receptor 1 (LOC104926167)
evm.TU.Scaffold588.226	-1.77862	1.9844	11.699	0.000625326	0.0299978	regulator of G-protein signaling 21 (LOC104921263)
evm.TU.scaffold247s2.52	0.886025	4.55439	11.6812	0.000631334	0.0302286	connector enhancer of kinase suppressor of ras 2 (LOC104935699)
evm.TU.Scaffold219.77	-1.48485	3.41356	11.6648	0.000636927	0.0303811	insulin like growth factor 2 receptor (igf2r)
evm.TU.Scaffold169.33	-0.741407	5.87112	11.6683	0.000635734	0.0303811	laminin subunit alpha 4 (lama4)
evm.TU.Scaffold67.230	-0.795011	5.14842	11.654	0.000640649	0.0305009	A-kinase anchor protein 2 (LOC104924875)
evm.TU.Scaffold282.72	-0.955712	4.89127	11.611	0.000655643	0.0309424	cAMP-dependent protein kinase type I-alpha regulatory subunit (LOC104927172)
evm.TU.Scaffold17.6	-1.84841	1.99212	11.614	0.00065456	0.0309424	ectonucleotide pyrophosphatase/phosphodiesterase 4 (enpp4)
evm.TU.Scaffold252.22	0.953102	7.22474	11.6098	0.000656052	0.0309424	ribosomal protein S4 X-linked (rps4x)
evm.TU.Scaffold47.103	-0.814017	6.84326	11.6139	0.00065461	0.0309424	NA
evm.TU.Scaffold1070.6	-2.35667	2.10466	11.619	0.000652798	0.0309424	NA
evm.TU.Scaffold165.324	1.19632	4.02259	11.5978	0.000660299	0.0310846	uncharacterized LOC104924848 (LOC104924848)
evm.TU.Scaffold7.31	-0.908464	4.55128	11.5817	0.000666031	0.0312379	chromodomain helicase DNA binding protein 6 (chd6)
evm.TU.Scaffold1029.97	-1.12762	3.99695	11.5819	0.000665954	0.0312379	shisa family member 9 (shisa9)
evm.TU.Scaffold804.131	-0.863822	4.80099	11.5501	0.000677465	0.0317152	NA
evm.TU.Scaffold117.139	0.98314	4.79908	11.5158	0.000690088	0.0322463	roundabout guidance receptor 2 (robo2)
evm.TU.Scaffold313.1	-2.24303	1.00254	11.5112	0.000691783	0.0322657	kinesin-like protein KIF3C (LOC104926140)
evm.TU.Scaffold1161.25	-1.1222	3.76451	11.4913	0.00069921	0.032552	beta-galactoside alpha-2
evm.TU.scaffold20s3.6	-1.29452	6.19194	11.4875	0.000700672	0.03256	uncharacterized LOC104930573 (LOC104930573)
evm.TU.Scaffold306.204	-0.746213	6.3584	11.4777	0.000704346	0.0326705	neurobeachin (nbea)
evm.TU.Scaffold2659.284	-2.72659	0.508335	11.4628	0.000710049	0.0328746	chondroitin sulfate proteoglycan 4 (LOC104922981)
evm.TU.Scaffold306.66	0.934002	4.52528	11.4526	0.000713922	0.0329934	pecanex 3 (pcnx3)
evm.TU.Scaffold588.203	1.27899	3.05364	11.4301	0.000722625	0.0333346	potassium calcium-activated channel subfamily M regulatory beta subunit 3 (kcnmb3)
evm.TU.Scaffold306.26	-2.01653	1.36322	11.4254	0.000724458	0.0333581	nuclear receptor subfamily 3 group C member 1 (nr3c1)
evm.TU.Scaffold1161.2	-4.22268	-0.238946	11.4137	0.000729037	0.0335078	ADP ribosylation factor like GTPase 10 (arl10)
evm.TU.Scaffold16.222	-0.787169	5.10752	11.4004	0.000734278	0.0336815	proline-rich protein 36 (LOC104926425)
evm.TU.Scaffold2659.174	-1.07455	4.35849	11.3974	0.000735486	0.0336815	semaphorin 6A (sema6a)
evm.TU.Scaffold71.242	-4.15624	-0.280095	11.3854	0.000740235	0.0338376	C-X-C chemokine receptor type 2 (LOC104935054)
evm.TU.scaffold244s1.2	-2.18039	1.55667	11.362	0.000749627	0.0340817	laminin subunit alpha 2 (lama2)
evm.TU.Scaffold2659.16	-0.710919	6.16684	11.3655	0.000748209	0.0340817	mitogen-activated protein kinase 1 (mapk1)
evm.TU.Scaffold69.256	-1.14167	3.65956	11.3643	0.000748699	0.0340817	WD repeat domain 81 (wdr81)
evm.TU.Scaffold8.127	-0.993428	4.71466	11.3509	0.000754101	0.0341857	ATP/GTP binding protein 1 (agtpbp1)
evm.TU.scaffold253s1.5	2.02017	3.62674	11.3496	0.000754624	0.0341857	striated muscle-specific serine/threonine-protein kinase (LOC104925884)
evm.TU.Scaffold592.51	-0.81697	5.28506	11.338	0.000759357	0.0343385	ATP binding cassette subfamily A member 2 (abca2)
evm.TU.Scaffold117.167	0.985374	4.05003	11.311	0.000770472	0.0347788	uncharacterized protein SYNPCC7002_A1628 (LOC104923294)
evm.TU.scaffold478s1.1	-6.55168	-0.268913	11.3012	0.00077459	0.0347935	bcl-2-like protein 1 (LOC104929231)
evm.TU.Scaffold1627.28	-4.59022	2.38866	11.301	0.000774645	0.0347935	cytochrome c1 (LOC104918645)
evm.TU.scaffold1237s1.4	-1.78781	1.90109	11.3003	0.000774935	0.0347935	cytokine receptor common subunit gamma (LOC104938889)
evm.TU.scaffold250s2.9	1.23223	3.09663	11.2948	0.000777265	0.0348361	SPT5 homolog
evm.TU.scaffold375s2.7	-6.60687	-0.231816	11.2788	0.000783963	0.0350493	protein FAM57B-like (LOC104935894)
evm.TU.Scaffold1008.272	0.672419	6.57049	11.2768	0.0007848	0.0350493	RNA-binding protein 6 (LOC104920503)
evm.TU.Scaffold231.45	-1.15325	4.37044	11.2661	0.000789367	0.0351289	adhesion G protein-coupled receptor L3-like (LOC104933960)
evm.TU.Scaffold139.34	-0.985746	4.31985	11.2668	0.000789041	0.0351289	IQ motif and Sec7 domain 3 (iqsec3)
evm.TU.Scaffold1444.233	-1.2667	5.26807	11.2603	0.000791843	0.035177	ral guanine nucleotide dissociation stimulator like 1 (rgl1)
evm.TU.Scaffold139.116	-1.38853	2.90807	11.2545	0.000794314	0.0352248	hematopoietic lineage cell-specific protein (LOC109141506)
evm.TU.Scaffold169.190	-0.694492	6.3806	11.2344	0.000802942	0.0355179	pleckstrin homology domain interacting protein (phip)
evm.TU.Scaffold169.67	-2.19666	1.16977	11.2326	0.000803737	0.0355179	sodium-dependent multivitamin transporter (LOC104938806)
evm.TU.Scaffold584.294	-0.919959	5.02593	11.2179	0.000810129	0.0357377	microtubule associated protein 1B (map1b)
evm.TU.Scaffold169.300	-0.856854	6.54494	11.2124	0.000812537	0.0357814	NA
evm.TU.Scaffold147.77	-1.99866	1.72272	11.2006	0.000817707	0.0359464	protocadherin Fat 4-like (LOC109138414)
evm.TU.Scaffold16.29	-0.967264	8.11919	11.1909	0.000821975	0.0360435	myelin transcription factor 1 (myt1)
evm.TU.Scaffold169.66	-1.51814	4.21778	11.1891	0.000822775	0.0360435	sodium-dependent multivitamin transporter (LOC104938806)
evm.TU.Scaffold242.102	0.853707	4.77261	11.1675	0.000832449	0.0364041	uncharacterized LOC109138965 (LOC109138965)
evm.TU.Scaffold254.362	1.03588	5.84888	11.1609	0.000835403	0.0364701	death associated protein like 1 (dapl1)
evm.TU.scaffold266s1.11	-6.65123	-0.198482	11.1564	0.000837418	0.0364949	NA
evm.TU.Scaffold11.383	-1.00808	6.22624	11.147	0.000841673	0.0366171	zinc finger and BTB domain containing 47 (zbtb47)
evm.TU.scaffold146s1.1	3.47894	0.263712	11.1378	0.000845866	0.0367362	pro-opiomelanocortin (LOC104939766)
evm.TU.Scaffold282.93	-0.703834	5.72742	11.1329	0.000848111	0.0367704	TBC1 domain family member 10B (tbc1d10b)
evm.TU.Scaffold242.33	-1.24409	6.16127	11.0977	0.000864351	0.0374102	disks large homolog 1 (LOC104939120)
evm.TU.Scaffold373.46	-1.63324	2.68434	11.0929	0.000866598	0.0374433	jade family PHD finger 2 (jade2)
evm.TU.Scaffold16.39	-2.05597	2.51906	11.0895	0.000868169	0.037447	HCK proto-oncogene
evm.TU.Scaffold236.238	-0.993229	7.81807	11.076	0.000874536	0.0376573	gamma-adducin (LOC104922088)
evm.TU.Scaffold1444.77	-1.45304	2.64423	11.0694	0.000877657	0.0377273	myosin IXB (myo9b)
evm.TU.Scaffold147.60	-0.729157	5.70109	11.0493	0.00088719	0.0380147	cohesin subunit SA-1 (LOC104928700)
evm.TU.Scaffold1444.117	-0.794957	6.61952	11.0487	0.00088748	0.0380147	ELAV like RNA binding protein 4 (elavl4)
evm.TU.Scaffold373.228	-1.98997	3.03551	11.0442	0.000889635	0.0380147	solute carrier family 13 member 5 (LOC104931094)
evm.TU.Scaffold139.2	-1.34467	3.3157	11.0396	0.000891875	0.0380147	voltage-dependent L-type calcium channel subunit alpha-1C (LOC104940547)
evm.TU.Scaffold1061.31	0.712686	6.27412	11.0412	0.0008911	0.0380147	NA
evm.TU.Scaffold38.286	-0.881084	4.52771	11.0345	0.000894339	0.0380554	adaptor protein
evm.TU.scaffold108s1.1	-6.80191	-0.0451416	11.0307	0.000896168	0.038069	uncharacterized LOC109141189 (LOC109141189)
evm.TU.Scaffold306.177	-1.10986	7.33388	11.0265	0.000898178	0.0380903	synaptojanin 1 (synj1)
evm.TU.Scaffold81.41	-1.17797	4.04871	11.0007	0.000910774	0.0382654	low-density lipoprotein receptor-related protein 8 (LOC104919032)
evm.TU.Scaffold772.11	-0.830772	5.88242	11.003	0.000909634	0.0382654	proline-rich transmembrane protein 3 (LOC104927914)
evm.TU.Scaffold54.182	-1.0306	7.64867	10.9994	0.000911405	0.0382654	sodium/potassium-transporting ATPase subunit alpha-3 (LOC104929040)
evm.TU.Scaffold219.80	1.77823	1.69081	11.0025	0.000909867	0.0382654	uncharacterized LOC104934220 (LOC104934220)
evm.TU.scaffold85s2.10	-6.20257	-0.526171	11.0141	0.000904217	0.0382654	uncharacterized LOC113746671 (LOC113746671)
evm.TU.scaffold507s1.2	1.80531	1.44355	11.0066	0.000907894	0.0382654	HECT-domain (ubiquitin-transferase)
evm.TU.Scaffold1029.6	-2.27438	1.62469	10.9891	0.000916504	0.0384155	NA
evm.TU.Scaffold880.2	-1.21396	3.66665	10.9828	0.0009196	0.0384176	activin A receptor type 2A (acvr2a)
evm.TU.Scaffold584.176	1.59996	3.38173	10.9848	0.000918628	0.0384176	tubulin folding cofactor A (tbca)
evm.TU.Scaffold1905.52	-3.44355	-0.154428	10.9651	0.000928453	0.0386595	ataxin-7-like protein 1 (LOC104934012)
evm.TU.Scaffold934.18	-0.886626	4.75637	10.9673	0.000927321	0.0386595	leucine rich repeat containing 75A (lrrc75a)
evm.TU.Scaffold1161.26	-2.33479	1.35856	10.9537	0.000934158	0.038833	beta-galactoside alpha-2
evm.TU.Scaffold789.136	3.89696	0.0818	10.9392	0.000941488	0.0389235	C-C motif chemokine 25 (LOC104931435)
evm.TU.Scaffold2484.52	-0.811002	5.67324	10.9386	0.000941801	0.0389235	cohesin subunit SA-2 (LOC104919728)
evm.TU.Scaffold11.147	1.80089	2.59113	10.9372	0.000942507	0.0389235	COP9 signalosome subunit 9 (cops9)
evm.TU.Scaffold1127.52	-1.0157	6.90308	10.9407	0.000940749	0.0389235	synapsin-1 (LOC104937061)
evm.TU.Scaffold169.296	2.80614	-0.217281	10.9232	0.000949691	0.0391561	FKBP prolyl isomerase 6 (fkbp6)
evm.TU.Scaffold16.294	-0.969527	5.97699	10.9146	0.000954088	0.0392732	protein bassoon (LOC104918360)
evm.TU.Scaffold304.3	-2.32925	0.831428	10.9068	0.000958144	0.0393119	glyceronephosphate O-acyltransferase (gnpat)
evm.TU.Scaffold254.575	-1.41766	3.02822	10.9089	0.000957042	0.0393119	zinc transporter ZIP10 (LOC104925885)
evm.TU.Scaffold2484.113	-3.99227	-0.4168	10.8936	0.000964991	0.0395286	unconventional myosin-XVIIIa (LOC104934693)
evm.TU.Scaffold91.3	-0.953552	5.7579	10.8808	0.000971672	0.0396686	ryanodine receptor 2 (ryr2)
evm.TU.Scaffold16.288	-1.15207	3.55805	10.8814	0.000971373	0.0396686	transmembrane protein 115 (tmem115)
evm.TU.Scaffold1054.102	-0.872425	4.9178	10.878	0.000973125	0.0396686	V-type proton ATPase subunit e 2-like (LOC104930029)
evm.TU.scaffold219s1.9	1.3335	5.24693	10.87	0.000977346	0.0397124	acyl-CoA-binding protein (LOC104939746)
evm.TU.Scaffold69.500	-0.871583	4.78367	10.8711	0.00097678	0.0397124	VPS53
evm.TU.Scaffold884.20	1.41101	2.54606	10.8634	0.000980838	0.0397902	cadherin-24 (LOC104919139)
evm.TU.Scaffold42.11	-0.804662	5.70246	10.8548	0.000985414	0.0399116	talin 1 (tln1)
evm.TU.scaffold253s1.8	1.31123	4.06458	10.8512	0.000987314	0.0399245	symplekin (sympk)
evm.TU.Scaffold63.78	0.903334	4.53889	10.8256	0.00100106	0.0404155	transmembrane protein 150A (LOC104930853)
evm.TU.Scaffold236.288	-0.868926	6.57017	10.8115	0.00100872	0.04066	ATP-binding cassette sub-family A member 1-like (LOC104922433)
evm.TU.Scaffold198.12	-1.87708	1.96912	10.8036	0.00101303	0.0407682	NA
evm.TU.scaffold325s1.13	-2.40079	2.03045	10.7996	0.00101519	0.0407904	interferon-induced protein 44 (LOC104939859)
evm.TU.Scaffold265.63	-0.871677	4.82703	10.7841	0.00102376	0.0410692	cathepsin S (LOC104923937)
evm.TU.Scaffold95.85	-3.13941	0.357895	10.7716	0.00103067	0.0412155	B-cell receptor CD22-like (LOC109137963)
evm.TU.Scaffold1054.100	-1.05851	4.16796	10.7737	0.00102952	0.0412155	CREB3 regulatory factor-like (LOC104930030)
evm.TU.Scaffold2659.212	0.758044	5.60235	10.7635	0.0010352	0.0412677	mutS homolog 3 (msh3)
evm.TU.scaffold57s1.4	5.84875	-1.15099	10.7634	0.00103525	0.0412677	pleckstrin homology domain-containing family F member 2 (LOC104934212)
evm.TU.Scaffold1817.101	-1.25179	3.26235	10.7568	0.00103899	0.0413516	calcium/calmodulin-dependent protein kinase type II subunit gamma (LOC104921044)
evm.TU.scaffold791s4.2	0.791989	5.61079	10.7393	0.00104886	0.0416787	RWD domain containing 3 (rwdd3)
evm.TU.Scaffold38.8	-1.48975	2.98881	10.7363	0.00105053	0.0416795	isoleucyl-tRNA synthetase (iars)
evm.TU.Scaffold117.155	0.890265	4.40319	10.7334	0.00105221	0.0416805	beta-1
evm.TU.Scaffold8.152	2.13666	0.485059	10.7249	0.00105702	0.0418054	coiled-coil domain containing 112 (ccdc112)
evm.TU.Scaffold789.267	-1.2189	4.92219	10.7085	0.00106643	0.0419591	collectin-12 (LOC104926162)
evm.TU.Scaffold265.82	1.01573	3.94283	10.6953	0.00107405	0.0419591	cortexin-3 (LOC104932807)
evm.TU.Scaffold117.204	-1.02567	3.98664	10.7109	0.00106505	0.0419591	microtubule associated scaffold protein 2 (mtus2)
evm.TU.Scaffold722.55	-1.2864	3.39585	10.6969	0.00107315	0.0419591	microtubule-associated protein 1B (LOC104932124)
evm.TU.Scaffold843.8	-1.73866	1.91592	10.6998	0.00107149	0.0419591	transcriptional enhancer factor TEF-1-like (LOC104936262)
evm.TU.Scaffold165.37	-1.98774	2.03314	10.7095	0.00106586	0.0419591	von Willebrand factor C domain-containing protein 2-like (LOC104917724)
evm.TU.Scaffold236.256	0.87626	4.91228	10.6951	0.00107421	0.0419591	NA
evm.TU.Scaffold373.199	-0.957468	5.69804	10.705	0.00106844	0.0419591	NA
evm.TU.Scaffold1444.149	-1.13117	3.68285	10.6719	0.00108774	0.0421012	amino-terminal enhancer of split (aes)
evm.TU.Scaffold282.194	-0.793425	6.80609	10.6661	0.00109118	0.0421012	ATP-citrate synthase (LOC104926081)
evm.TU.Scaffold145.81	-1.45335	2.91496	10.6683	0.00108989	0.0421012	colony stimulating factor 3 receptor (csf3r)
evm.TU.Scaffold67.320	-1.28441	4.48018	10.6522	0.00109938	0.0421012	ectonucleoside triphosphate diphosphohydrolase 2 (LOC104936328)
evm.TU.Scaffold8.268	-0.850034	6.75242	10.6813	0.00108227	0.0421012	electroneutral sodium bicarbonate exchanger 1 (LOC104931283)
evm.TU.Scaffold789.93	-0.893609	4.49925	10.6623	0.00109341	0.0421012	high affinity immunoglobulin epsilon receptor subunit gamma (LOC104936428)
evm.TU.scaffold247s2.14	1.92227	1.89141	10.6534	0.00109867	0.0421012	histone H2AX (LOC104934515)
evm.TU.Scaffold282.269	-4.01984	-0.382177	10.6554	0.00109747	0.0421012	MAF bZIP transcription factor K (mafk)
evm.TU.Scaffold306.205	-1.00933	5.09896	10.6553	0.00109755	0.0421012	neurobeachin (nbea)
evm.TU.Scaffold252.102	-1.01534	5.19371	10.67	0.0010889	0.0421012	phosphatidylinositol-binding clathrin assembly protein (LOC104936987)
evm.TU.Scaffold584.153	1.24189	3.89933	10.6568	0.00109666	0.0421012	phosphodiesterase 8B (pde8b)
evm.TU.Scaffold1127.85	1.0317	4.54768	10.66	0.00109475	0.0421012	piwi like RNA-mediated gene silencing 1 (piwil1)
evm.TU.Scaffold902.132	-0.948437	8.0397	10.652	0.00109954	0.0421012	voltage-dependent T-type calcium channel subunit alpha-1I (LOC104929322)
evm.TU.Scaffold336.47	0.834851	4.74206	10.6487	0.00110149	0.0421119	calcium-binding protein 1 (LOC104923086)
evm.TU.Scaffold1444.37	-1.51002	2.74049	10.6394	0.00110706	0.0421472	leucine-rich repeat-containing protein 15-like (LOC109138536)
evm.TU.Scaffold218.10	-1.03834	4.22955	10.6388	0.00110742	0.0421472	WNK lysine deficient protein kinase 3 (wnk3)
evm.TU.Scaffold804.146	-0.681687	6.46994	10.6414	0.00110582	0.0421472	NA
evm.TU.Scaffold857.27	-0.877626	6.00794	10.6286	0.00111354	0.0422823	SPHK1 interactor
evm.TU.Scaffold102.44	-0.736155	5.77139	10.6273	0.00111432	0.0422823	ubiquitin specific peptidase 32 (usp32)
evm.TU.scaffold305s1.6	-2.64731	2.83162	10.6224	0.00111728	0.0423308	NA
evm.TU.Scaffold145.41	-0.78433	10.2523	10.6029	0.00112912	0.0423343	apolipoprotein Eb (LOC104929461)
evm.TU.Scaffold2659.176	-1.17791	3.59397	10.6094	0.00112512	0.0423343	Dmx like 1 (dmxl1)
evm.TU.Scaffold165.341	-1.16519	3.6321	10.6108	0.00112431	0.0423343	mitochondrial coenzyme A transporter SLC25A42 (LOC104924839)
evm.TU.Scaffold929.133	-1.25988	3.50163	10.6066	0.00112688	0.0423343	muskelin 1 (mkln1)
evm.TU.Scaffold38.185	-1.21434	5.88726	10.6045	0.0011281	0.0423343	solute carrier family 2
evm.TU.Scaffold929.78	0.907848	4.37734	10.6029	0.00112908	0.0423343	NA
evm.TU.Scaffold310.19	-1.87592	1.89334	10.604	0.00112845	0.0423343	NA
evm.TU.scaffold66s1.13	1.20084	3.7927	10.5906	0.00113663	0.042413	coiled-coil domain containing 103 (ccdc103)
evm.TU.Scaffold313.79	-4.53405	0.00252029	10.5881	0.0011382	0.042413	laminin subunit alpha 2 (lama2)
evm.TU.Scaffold165.62	-0.69415	6.07731	10.5905	0.00113671	0.042413	mindbomb E3 ubiquitin protein ligase 1 (mib1)
evm.TU.Scaffold340.5	-1.56762	2.47622	10.5858	0.00113962	0.042413	p21 (RAC1) activated kinase 4 (pak4)
evm.TU.Scaffold102.76	-0.778762	5.58699	10.5881	0.00113816	0.042413	seizure protein 6 homolog (LOC104930750)
evm.TU.Scaffold1008.183	-0.891428	7.06408	10.5799	0.00114324	0.0424375	ELKS/RAB6-interacting/CAST family member 2 (erc2)
evm.TU.scaffold20s1.35	-0.95732	7.41559	10.5778	0.00114455	0.0424375	HLA class I histocompatibility antigen
evm.TU.Scaffold857.38	-1.30956	4.40336	10.5765	0.00114532	0.0424375	sodium channel subunit beta-4 (LOC104936051)
evm.TU.Scaffold252.261	-1.95991	1.30813	10.5656	0.00115213	0.0426135	A-kinase anchoring protein 6 (akap6)
evm.TU.Scaffold2659.127	-0.947443	6.45888	10.5635	0.00115345	0.0426135	electrogenic sodium bicarbonate cotransporter 1 (LOC104923466)
evm.TU.Scaffold1627.24	-1.00102	4.24722	10.5368	0.00117021	0.0431695	protein LYRIC (LOC104918648)
evm.TU.Scaffold8.222	-0.798458	6.51694	10.5292	0.00117502	0.0432836	calcium/calmodulin-dependent protein kinase type II subunit beta (LOC104920649)
evm.TU.Scaffold825.1	-0.779714	6.07139	10.5127	0.00118558	0.0435454	heat shock protein family A (Hsp70) member 12A (hspa12a)
evm.TU.Scaffold929.13	-2.89598	0.16653	10.5146	0.00118435	0.0435454	plexin-C1-like (LOC109141190)
evm.TU.scaffold564s1.16	-0.937968	6.97416	10.4896	0.00120051	0.0440297	argonaute RISC catalytic component 4 (LOC104921522)
evm.TU.Scaffold226.67	-1.15972	4.10155	10.4814	0.00120582	0.0441604	ceramide kinase (LOC104932994)
evm.TU.Scaffold139.206	-1.00032	4.57411	10.4641	0.00121718	0.0445119	glucosamine (N-acetyl)-6-sulfatase (gns)
evm.TU.Scaffold95.78	-2.19871	2.25682	10.4592	0.00122038	0.0445643	neural cell adhesion molecule 1 (LOC104928102)
evm.TU.Scaffold1905.180	-0.767488	5.45223	10.4367	0.00123536	0.0450462	ATP binding cassette subfamily D member 2 (abcd2)
evm.TU.scaffold192s1.28	-0.666514	6.24731	10.4052	0.0012566	0.0451593	2-oxoglutarate dehydrogenase
evm.TU.Scaffold231.100	-2.01603	1.27212	10.4029	0.00125815	0.0451593	ADAMTS like 1 (adamtsl1)
evm.TU.Scaffold63.125	-1.25775	3.81959	10.4043	0.00125723	0.0451593	paired box protein Pax-2a (LOC104930442)
evm.TU.Scaffold416.19	-1.01157	4.34506	10.4089	0.00125407	0.0451593	partitioning defective 6 homolog alpha (LOC104939619)
evm.TU.Scaffold95.142	-0.914823	4.9028	10.4064	0.00125578	0.0451593	plectin (LOC104926500)
evm.TU.Scaffold310.208	-0.591752	9.81688	10.4106	0.00125293	0.0451593	prosaposin (psap)
evm.TU.Scaffold545.54	-0.755552	5.67925	10.4134	0.00125102	0.0451593	protocadherin 17 (pcdh17)
evm.TU.scaffold0s2.3	-0.900335	5.50353	10.4136	0.0012509	0.0451593	receptor-type tyrosine-protein phosphatase N2 (LOC104930077)
evm.TU.Scaffold8.48	-0.886392	5.34332	10.4135	0.00125099	0.0451593	transcobalamin-2 (LOC104920318)
evm.TU.Scaffold100.210	-0.79111	5.31642	10.4094	0.00125379	0.0451593	transducer of ERBB2
evm.TU.Scaffold100.463	1.01727	4.26462	10.4179	0.001248	0.0451593	NA
evm.TU.Scaffold195.35	-0.767318	6.16628	10.3982	0.00126135	0.0452098	spectrin repeat containing nuclear envelope protein 1 (syne1)
evm.TU.scaffold303s3.2	-1.27424	3.84038	10.39	0.00126702	0.0452842	monoglyceride lipase (mgll)
evm.TU.Scaffold252.30	-1.83625	1.60623	10.392	0.00126565	0.0452842	NA
evm.TU.Scaffold5.213	0.919145	4.99086	10.3841	0.00127102	0.0453631	RAB13
evm.TU.scaffold20s1.7	-1.29976	3.00026	10.3757	0.00127687	0.0455075	MTSS1
evm.TU.Scaffold630.124	-0.790737	5.56176	10.3696	0.00128111	0.045594	ras-related protein Rab-1A-like (LOC104935877)
evm.TU.scaffold78s1.3	-0.89581	4.40431	10.3507	0.00129427	0.0459976	transmembrane p24 trafficking protein 9 (tmed9)
evm.TU.Scaffold236.75	0.706179	6.50033	10.3389	0.00130255	0.046162	ATP synthase membrane subunit DAPIT (atp5md)
evm.TU.Scaffold145.244	-0.960067	4.47794	10.3411	0.00130097	0.046162	ras/Rap GTPase-activating protein SynGAP (LOC104929587)
evm.TU.Scaffold95.236	0.766861	8.49267	10.33	0.00130885	0.0463173	DNA-binding protein inhibitor ID-4 (LOC104936268)
evm.TU.Scaffold252.114	-3.85789	0.644255	10.3275	0.00131061	0.0463173	wiskott-Aldrich syndrome protein family member 3 (LOC104934531)
evm.TU.Scaffold325.52	-2.79049	0.559953	10.2869	0.00133975	0.0463731	BTB domain containing 9 (btbd9)
evm.TU.Scaffold2659.295	2.87515	0.272301	10.3027	0.00132837	0.0463731	cell division cycle 20B (cdc20b)
evm.TU.Scaffold584.223	-1.11764	3.70965	10.2931	0.00133527	0.0463731	DAB2
evm.TU.Scaffold588.40	-2.70513	0.286937	10.3131	0.00132092	0.0463731	ephrin type-A receptor 3-like (LOC104932603)
evm.TU.Scaffold100.480	-0.827177	5.15384	10.3117	0.00132191	0.0463731	germ cell-specific gene 1-like protein (LOC104923378)
evm.TU.Scaffold95.263	-1.90382	2.30187	10.3081	0.00132447	0.0463731	golgi associated kinase 1A (gask1a)
evm.TU.scaffold155s2.12	0.80366	4.77967	10.2934	0.0013351	0.0463731	mitochondrial Rho GTPase 1-A (LOC104929842)
evm.TU.Scaffold147.25	-1.55433	3.34726	10.3008	0.00132973	0.0463731	multidrug resistance-associated protein 5 (LOC104925362)
evm.TU.Scaffold1008.204	1.12743	3.46142	10.3157	0.00131907	0.0463731	peptidylprolyl isomerase like 1 (ppil1)
evm.TU.Scaffold169.573	-0.674507	6.23322	10.287	0.00133974	0.0463731	pleckstrin homology and RhoGEF domain containing G1 (plekhg1)
evm.TU.Scaffold1068.55	-1.34309	3.0018	10.2916	0.00133639	0.0463731	plexin-B1 (LOC104930302)
evm.TU.Scaffold8.65	-1.13872	4.52072	10.3139	0.00132032	0.0463731	smoothelin (LOC104920306)
evm.TU.Scaffold100.320	-1.32448	3.04552	10.306	0.00132598	0.0463731	sphingosine 1-phosphate receptor 1 (LOC104935166)
evm.TU.Scaffold902.57	-0.750754	5.49649	10.2948	0.00133408	0.0463731	sterol regulatory element binding transcription factor 1 (srebf1)
evm.TU.Scaffold282.289	-1.33865	3.38596	10.2985	0.00133136	0.0463731	ubiquitin specific peptidase 31 (usp31)
evm.TU.Scaffold280.19	-2.11309	1.18877	10.2842	0.00134175	0.0463786	solute carrier family 41 member 1 (LOC104933219)
evm.TU.Scaffold588.308	1.27747	3.21613	10.271	0.00135141	0.0466486	amyloid beta A4 precursor protein-binding family B member 1-interacting protein (LOC104934154)
evm.TU.Scaffold411.76	-3.85804	0.613182	10.2447	0.00137079	0.0472529	putative helicase mov-10-B.1 (LOC104933341)
evm.TU.Scaffold63.100	-1.65373	2.2189	10.2293	0.00138229	0.0475194	apoptosis-stimulating of p53 protein 2 (LOC104930256)
evm.TU.Scaffold11.238	0.709338	6.08147	10.2296	0.00138202	0.0475194	kinesin family member 9 (kif9)
evm.TU.Scaffold3453.5	-2.0774	2.09082	10.2212	0.00138837	0.0476636	collagen type XVIII alpha 1 chain (col18a1)
evm.TU.Scaffold210.22	1.56675	2.39803	10.2117	0.00139554	0.0478215	hes family bHLH transcription factor 1 (hes1)
evm.TU.Scaffold1817.274	-1.40386	2.65139	10.2101	0.00139676	0.0478215	synaptic vesicle membrane protein VAT-1 homolog (LOC104930974)
evm.TU.Scaffold2484.121	-1.00315	4.03989	10.1965	0.00140708	0.0481096	acetyl-CoA carboxylase 1 (LOC104934446)
evm.TU.Scaffold929.89	1.25037	2.87246	10.1916	0.00141079	0.0481711	zinc finger DHHC-type containing 17 (zdhhc17)
evm.TU.Scaffold683.17	-2.20613	2.0347	10.1826	0.00141773	0.0482773	phospholipase C like 1 (inactive) (LOC104930151)
evm.TU.Scaffold336.119	-1.00414	4.16634	10.1847	0.00141613	0.0482773	NA
evm.TU.Scaffold252.98	0.697708	6.47711	10.1761	0.00142273	0.0483173	VHL binding protein 1 (vbp1)
evm.TU.Scaffold95.225	-1.03417	4.22426	10.1776	0.00142156	0.0483173	NA
evm.TU.Scaffold304.5	-1.02569	4.72643	10.1728	0.00142524	0.0483375	tripartite motif containing 67 (trim67)
evm.TU.Scaffold8.336	-0.903547	4.42601	10.1678	0.00142917	0.0484056	DnaJ heat shock protein family (Hsp40) member C14 (dnajc14)
evm.TU.Scaffold411.27	-1.06978	4.54354	10.1574	0.00143724	0.0486139	lysine methyltransferase 2D (kmt2d)
evm.TU.Scaffold169.247	0.827942	4.67426	10.15	0.00144302	0.048712	homeobox protein OTX2 (LOC104919818)
evm.TU.Scaffold71.144	-0.878848	4.69968	10.1487	0.001444	0.048712	prostaglandin F2 receptor inhibitor (ptgfrn)
evm.TU.Scaffold169.380	-1.64428	2.11273	10.1462	0.00144601	0.0487146	EYA transcriptional coactivator and phosphatase 4 (eya4)
evm.TU.Scaffold16.185	-0.975249	4.31857	10.1416	0.00144959	0.0487458	CCAAT/enhancer-binding protein beta (LOC104919929)
evm.TU.Scaffold304.6	-0.959853	4.65708	10.1401	0.0014508	0.0487458	nuclear receptor-binding protein-like (LOC104932453)
evm.TU.Scaffold722.13	0.874202	4.46114	10.1206	0.0014662	0.0491322	leucine-rich repeat and immunoglobulin-like domain-containing nogo receptor-interacting protein 1 (LOC104935739)
evm.TU.Scaffold210.27	-1.19396	3.486	10.1224	0.00146474	0.0491322	OPA1
evm.TU.Scaffold235.16	-2.76818	0.072643	10.0992	0.00148333	0.0496405	IQ motif containing GTPase activating protein 1 (iqgap1)
evm.TU.Scaffold630.54	-1.04633	3.89314	10.0913	0.00148968	0.0497211	actin binding LIM protein family member 2 (ablim2)
evm.TU.Scaffold169.172	-1.29209	3.79984	10.0937	0.00148775	0.0497211	neurexin-3b (LOC104929499)
evm.TU.scaffold71s1.14	-3.37513	-0.216226	10.0857	0.00149422	0.0497409	chromosome XVIII C21orf62 homolog (cxviiih21orf62)
evm.TU.Scaffold254.186	-1.9957	1.02102	10.0875	0.00149281	0.0497409	immunoglobulin superfamily member 3 (LOC104934104)
evm.TU.Scaffold280.35	1.20387	4.21064	10.0831	0.00149638	0.0497472	contactin-4 (LOC104926951)
evm.TU.Scaffold95.84	-2.99362	-0.0635292	10.0713	0.00150601	0.0499357	B-cell receptor CD22-like (LOC109137963)
evm.TU.Scaffold2937.36	-0.888639	4.4193	10.0719	0.0015055	0.0499357	dystroglycan (LOC104935580)
evm.TU.Scaffold222.111	0.693245	5.78944	10.0687	0.00150808	0.0499387	NA
